# Supplementary material for: Unifying Phytochemistry, Analytics, and Target Prediction to Advance Dendropanax morbifera Bioactive Discovery
Source: Life (Basel). 2026 Jan 11;16(1):100. doi: 10.3390/life16010100 (PMC12843060; doi:10.3390/life16010100)
Supplement: Supplementary file 1 [file life-16-00100-s001.zip]

Archive with 2 entries (2 files):
- STP results.xlsx
- Supplementary tables.pdf
