# Supplementary material for: Unifying Phytochemistry, Analytics, and Target Prediction to Advance Dendropanax morbifera Bioactive Discovery
Source: Life (Basel). 2026 Jan 11;16(1):100. doi: 10.3390/life16010100 (PMC12843060; doi:10.3390/life16010100)
Supplement: Supplementary file 1 [file life-16-00100-s001.zip › STP results.xlsx]

## Sheet: (10E)-9,16-Dihydroxyoctadeca-10
Target	Common name	Uniprot ID	ChEMBL ID	Target Class	Probability*	Known actives (3D/2D)
Cannabinoid receptor 1	CNR1	P21554	CHEMBL218	Family A G protein-coupled receptor	0.101614	82 / 0
Cannabinoid receptor 2	CNR2	P34972	CHEMBL253	Family A G protein-coupled receptor	0.101614	57 / 0
Cathepsin L	CTSL	P07711	CHEMBL3837	Protease	0.101614	20 / 0
Nuclear receptor ROR-gamma	RORC	P51449	CHEMBL1741186	Nuclear receptor	0.101614	8 / 0
c-Jun N-terminal kinase 1	MAPK8	P45983	CHEMBL2276	Kinase	0.101614	25 / 0
c-Jun N-terminal kinase 2	MAPK9	P45984	CHEMBL4179	Kinase	0.101614	6 / 0
Receptor protein-tyrosine kinase erbB-2	ERBB2	P04626	CHEMBL1824	Kinase	0.101614	16 / 0
Epidermal growth factor receptor erbB1	EGFR	P00533	CHEMBL203	Kinase	0.101614	27 / 0
Hepatocyte growth factor receptor	MET	P08581	CHEMBL3717	Kinase	0.101614	15 / 0
Sphingosine 1-phosphate receptor Edg-3	S1PR3	Q99500	CHEMBL3892	Family A G protein-coupled receptor	0.101614	78 / 0
Sphingosine 1-phosphate receptor Edg-1	S1PR1	P21453	CHEMBL4333	Family A G protein-coupled receptor	0.101614	100 / 0
Thymidylate synthase (by homology)	TYMS	P04818	CHEMBL1952	Transferase	0.101614	8 / 0
Dopamine D2 receptor	DRD2	P14416	CHEMBL217	Family A G protein-coupled receptor	0.101614	250 / 0
Serotonin 2a (5-HT2a) receptor	HTR2A	P28223	CHEMBL224	Family A G protein-coupled receptor	0.101614	217 / 0
Dopamine D3 receptor	DRD3	P35462	CHEMBL234	Family A G protein-coupled receptor	0.101614	244 / 0
Beta amyloid A4 protein	APP	P05067	CHEMBL2487	Membrane receptor	0.101614	4 / 0
Perforin-1	PRF1	P14222	CHEMBL5480	Other ion channel	0.101614	9 / 0
MAP kinase p38 alpha	MAPK14	Q16539	CHEMBL260	Kinase	0.101614	27 / 0
Focal adhesion kinase 1	PTK2	Q05397	CHEMBL2695	Kinase	0.101614	1 / 0
Acetyl-CoA carboxylase 2	ACACB	O00763	CHEMBL4829	Ligase	0.101614	25 / 0
Sodium/glucose cotransporter 2	SLC5A2	P31639	CHEMBL3884	Electrochemical transporter	0.101614	11 / 0
Muscle glycogen synthase	GYS1	P13807	CHEMBL4000	Enzyme	0.101614	1 / 0
Sodium/glucose cotransporter 1	SLC5A1	P13866	CHEMBL4979	Electrochemical transporter	0.101614	10 / 0
Monoglyceride lipase	MGLL	Q99685	CHEMBL4191	Enzyme	0.101614	1 / 0
Smoothened homolog	SMO	Q99835	CHEMBL5971	Frizzled family G protein-coupled receptor	0.101614	8 / 0
c-Jun N-terminal kinase 3	MAPK10	P53779	CHEMBL2637	Kinase	0.101614	8 / 0
LIM domain kinase 2	LIMK2	P53671	CHEMBL5932	Kinase	0.101614	4 / 0
Sodium/calcium exchanger 1	SLC8A1	P32418	CHEMBL4076	Electrochemical transporter	0	18 / 0
Vitamin D receptor	VDR	P11473	CHEMBL1977	Nuclear receptor	0	29 / 0
Adrenergic receptor beta	ADRB2	P07550	CHEMBL210	Family A G protein-coupled receptor	0	30 / 0
6-phosphofructo-2-kinase/fructose-2,6-bisphosphatase 3	PFKFB3	Q16875	CHEMBL2331053	Enzyme	0	12 / 0
Acyl-CoA desaturase	SCD	O00767	CHEMBL5555	Enzyme	0	21 / 0
Cyclin-dependent kinase 4/cyclin D	CCND3 CCND1 CDK4 CCND2	P30281 P24385 P11802 P30279	CHEMBL2095942	Other cytosolic protein	0	6 / 0
MAP kinase ERK2	MAPK1	P28482	CHEMBL4040	Kinase	0	8 / 0
Niemann-Pick C1-like protein 1	NPC1L1	Q9UHC9	CHEMBL2027	Other membrane protein	0	13 / 0
Dopamine D4 receptor	DRD4	P21917	CHEMBL219	Family A G protein-coupled receptor	0	16 / 0
Protein kinase C alpha	PRKCA	P17252	CHEMBL299	Kinase	0	8 / 0
Tyrosine-protein kinase SRC	SRC	P12931	CHEMBL267	Kinase	0	16 / 0
Histone deacetylase 8	HDAC8	Q9BY41	CHEMBL3192	Eraser	0	44 / 0
Dual specificity mitogen-activated protein kinase kinase 1	MAP2K1	Q02750	CHEMBL3587	Kinase	0	3 / 0
Vanilloid receptor	TRPV1	Q8NER1	CHEMBL4794	Voltage-gated ion channel	0	17 / 0
PI3-kinase p110-beta subunit	PIK3CB	P42338	CHEMBL3145	Enzyme	0	4 / 0
PI3-kinase p110-alpha subunit	PIK3CA	P42336	CHEMBL4005	Enzyme	0	13 / 0
Histone deacetylase 6	HDAC6	Q9UBN7	CHEMBL1865	Eraser	0	167 / 0
Acetylcholinesterase	ACHE	P22303	CHEMBL220	Hydrolase	0	11 / 0
Alpha-L-fucosidase I	FUCA1	P04066	CHEMBL4176	Enzyme	0	1 / 0
Diacylglycerol O-acyltransferase 1	DGAT1	O75907	CHEMBL6009	Enzyme	0	4 / 0
Glutaminase kidney isoform, mitochondrial	GLS	O94925	CHEMBL2146302	Enzyme	0	4 / 0
Serine/threonine-protein kinase Chk1	CHEK1	O14757	CHEMBL4630	Kinase	0	42 / 0
Mitogen-activated protein kinase kinase kinase 14	MAP3K14	Q99558	CHEMBL5888	Kinase	0	3 / 0
Tyrosine-protein kinase TYK2	TYK2	P29597	CHEMBL3553	Kinase	0	1 / 0
Dual specificity phosphatase Cdc25B (by homology)	CDC25B	P30305	CHEMBL4804	Phosphatase	0	7 / 0
Bromodomain-containing protein 4	BRD4	O60885	CHEMBL1163125	Reader	0	8 / 0
Histone deacetylase 1	HDAC1	Q13547	CHEMBL325	Eraser	0	116 / 0
Tyrosine-protein kinase JAK2	JAK2	O60674	CHEMBL2971	Kinase	0	18 / 0
Cyclin-dependent kinase 9	CDK9	P50750	CHEMBL3116	Kinase	0	7 / 0
Inhibitor of nuclear factor kappa B kinase epsilon subunit	IKBKE	Q14164	CHEMBL3529	Kinase	0	12 / 0
Beta-secretase 1	BACE1	P56817	CHEMBL4822	Protease	0	4 / 0
Serine/threonine-protein kinase TBK1	TBK1	Q9UHD2	CHEMBL5408	Kinase	0	12 / 0
Protein farnesyltransferase	FNTA FNTB	P49354 P49356	CHEMBL2094108	Enzyme	0	3 / 0
Geranylgeranyl transferase type I	PGGT1B FNTA	P53609 P49354	CHEMBL2095164	Enzyme	0	3 / 0
Beta-1 adrenergic receptor	ADRB1	P08588	CHEMBL213	Family A G protein-coupled receptor	0	21 / 0
Macrophage colony stimulating factor receptor	CSF1R	P07333	CHEMBL1844	Kinase	0	22 / 0
Stem cell growth factor receptor	KIT	P10721	CHEMBL1936	Kinase	0	6 / 0
Vascular endothelial growth factor receptor 3	FLT4	P35916	CHEMBL1955	Kinase	0	1 / 0
Gamma-secretase	PSEN2 PSENEN NCSTN APH1A PSEN1 APH1B	P49810 Q9NZ42 Q92542 Q96BI3 P49768 Q8WW43	CHEMBL2094135	Protease	0	13 / 0
Platelet-derived growth factor receptor	PDGFRA PDGFRB	P16234 P09619	CHEMBL2095189	Kinase	0	1 / 0
Vascular endothelial growth factor receptor 2	KDR	P35968	CHEMBL279	Kinase	0	47 / 0
Tyrosine-protein kinase TIE-2	TEK	Q02763	CHEMBL4128	Kinase	0	5 / 0
Androgen Receptor (by homology)	AR	P10275	CHEMBL1871	Nuclear receptor	0	11 / 0
Heat shock protein HSP 90-alpha	HSP90AA1	P07900	CHEMBL3880	Other cytosolic protein	0	11 / 0
Muscarinic acetylcholine receptor M4	CHRM4	P08173	CHEMBL1821	Family A G protein-coupled receptor	0	2 / 0
Muscarinic acetylcholine receptor M5	CHRM5	P08912	CHEMBL2035	Family A G protein-coupled receptor	0	2 / 0
Muscarinic acetylcholine receptor M2	CHRM2	P08172	CHEMBL211	Family A G protein-coupled receptor	0	7 / 0
Muscarinic acetylcholine receptor M1	CHRM1	P11229	CHEMBL216	Family A G protein-coupled receptor	0	3 / 0
Muscarinic acetylcholine receptor M3	CHRM3	P20309	CHEMBL245	Family A G protein-coupled receptor	0	5 / 0
Beta-3 adrenergic receptor	ADRB3	P13945	CHEMBL246	Family A G protein-coupled receptor	0	11 / 0
Retinoic acid receptor gamma	RARG	P13631	CHEMBL2003	Nuclear receptor	0	1 / 0
T-cell protein-tyrosine phosphatase	PTPN2	P17706	CHEMBL3807	Phosphatase	0	5 / 0
Cyclin-dependent kinase 4/cyclin D1	CCND1 CDK4	P24385 P11802	CHEMBL1907601	Kinase	0	2 / 0
Glucocorticoid receptor	NR3C1	P04150	CHEMBL2034	Nuclear receptor	0	6 / 0
Cyclin-dependent kinase 2/cyclin E	CCNE2 CDK2 CCNE1	O96020 P24941 P24864	CHEMBL2094126	Other cytosolic protein	0	4 / 0
HERG	KCNH2	Q12809	CHEMBL240	Voltage-gated ion channel	0	31 / 0
Renin	REN	P00797	CHEMBL286	Protease	0	11 / 0
Serine/threonine-protein kinase PLK1	PLK1	P53350	CHEMBL3024	Kinase	0	3 / 0
Lanosterol synthase	LSS	P48449	CHEMBL3593	Enzyme	0	2 / 0
C-C chemokine receptor type 3	CCR3	P51677	CHEMBL3473	Family A G protein-coupled receptor	0	9 / 0
Fibroblast growth factor receptor 2	FGFR2	P21802	CHEMBL4142	Kinase	0	3 / 0
Serotonin transporter (by homology)	SLC6A4	P31645	CHEMBL228	Electrochemical transporter	0	10 / 0
Integrin alpha-IIb/beta-3	ITGA2B ITGB3	P08514 P05106	CHEMBL2093869	Membrane receptor	0	1 / 0
EZH2/SUZ12/EED/RBBP7/RBBP4	EZH2	Q15910	CHEMBL2189110	Writer	0	11 / 0
Serotonin 6 (5-HT6) receptor	HTR6	P50406	CHEMBL3371	Family A G protein-coupled receptor	0	1 / 0
Serine/threonine-protein kinase PIM1	PIM1	P11309	CHEMBL2147	Kinase	0	14 / 0
C-C chemokine receptor type 5	CCR5	P51681	CHEMBL274	Family A G protein-coupled receptor	0	12 / 0
Serine/threonine-protein kinase PIM2	PIM2	Q9P1W9	CHEMBL4523	Kinase	0	13 / 0
Serine/threonine-protein kinase PIM3	PIM3	Q86V86	CHEMBL5407	Kinase	0	13 / 0
Low molecular weight phosphotyrosine protein phosphatase	ACP1	P24666	CHEMBL4903	Phosphatase	0	2 / 0
Carbonic anhydrase II	CA2	P00918	CHEMBL205	Lyase	0	17 / 0
Carbonic anhydrase I	CA1	P00915	CHEMBL261	Lyase	0	17 / 0
Carbonic anhydrase IX	CA9	Q16790	CHEMBL3594	Lyase	0	5 / 0

## Sheet: (3S)-Diynene.csv
Target	Common name	Uniprot ID	ChEMBL ID	Target Class	Probability*	Known actives (3D/2D)
MAP kinase p38 alpha	MAPK14	Q16539	CHEMBL260	Kinase	0.112042	197 / 0
Estradiol 17-beta-dehydrogenase 2	HSD17B2	P37059	CHEMBL2789	Enzyme	0.112042	5 / 0
Estradiol 17-beta-dehydrogenase 1	HSD17B1	P14061	CHEMBL3181	Enzyme	0.112042	2 / 0
Mu opioid receptor (by homology)	OPRM1	P35372	CHEMBL233	Family A G protein-coupled receptor	0.112042	156 / 1
Delta opioid receptor (by homology)	OPRD1	P41143	CHEMBL236	Family A G protein-coupled receptor	0.112042	114 / 1
Kappa Opioid receptor	OPRK1	P41145	CHEMBL237	Family A G protein-coupled receptor	0.112042	127 / 1
Smoothened homolog	SMO	Q99835	CHEMBL5971	Frizzled family G protein-coupled receptor	0.112042	42 / 0
Acetyl-CoA carboxylase 2	ACACB	O00763	CHEMBL4829	Ligase	0.112042	116 / 0
Epidermal growth factor receptor erbB1	EGFR	P00533	CHEMBL203	Kinase	0.112042	171 / 0
Histone deacetylase 8	HDAC8	Q9BY41	CHEMBL3192	Eraser	0.112042	247 / 0
Histone deacetylase 1	HDAC1	Q13547	CHEMBL325	Eraser	0.112042	513 / 0
Cannabinoid receptor 2	CNR2	P34972	CHEMBL253	Family A G protein-coupled receptor	0.112042	150 / 0
Sphingosine 1-phosphate receptor Edg-1	S1PR1	P21453	CHEMBL4333	Family A G protein-coupled receptor	0.112042	84 / 0
Cyclin-dependent kinase 2	CDK2	P24941	CHEMBL301	Kinase	0.112042	83 / 0
Cyclin-dependent kinase 1	CDK1	P06493	CHEMBL308	Kinase	0.112042	78 / 0
Muscle glycogen synthase	GYS1	P13807	CHEMBL4000	Enzyme	0.112042	5 / 0
Serine/threonine-protein kinase Aurora-B	AURKB	Q96GD4	CHEMBL2185	Kinase	0.112042	68 / 0
Adenosine A1 receptor	ADORA1	P30542	CHEMBL226	Family A G protein-coupled receptor	0.112042	269 / 0
Adenosine A3 receptor	ADORA3	P0DMS8	CHEMBL256	Family A G protein-coupled receptor	0.112042	111 / 0
Serine/threonine-protein kinase Aurora-A	AURKA	O14965	CHEMBL4722	Kinase	0.112042	90 / 0
Macrophage colony stimulating factor receptor	CSF1R	P07333	CHEMBL1844	Kinase	0.112042	72 / 0
Vascular endothelial growth factor receptor 2	KDR	P35968	CHEMBL279	Kinase	0.112042	262 / 0
Plasma retinol-binding protein	RBP4	P02753	CHEMBL3100	Secreted protein	0.112042	2 / 0
Phospholipase A2 group IIA	PLA2G2A	P14555	CHEMBL3474	Enzyme	0.112042	21 / 0
Phospholipase A2 group 1B	PLA2G1B	P04054	CHEMBL4426	Enzyme	0.112042	3 / 0
Perforin-1	PRF1	P14222	CHEMBL5480	Other ion channel	0.112042	13 / 0
Adenosine A2a receptor	ADORA2A	P29274	CHEMBL251	Family A G protein-coupled receptor	0.112042	193 / 0
Adenosine A2b receptor	ADORA2B	P29275	CHEMBL255	Family A G protein-coupled receptor	0.112042	10 / 0
Acyl-CoA desaturase	SCD	O00767	CHEMBL5555	Enzyme	0.112042	54 / 0
Metabotropic glutamate receptor 5	GRM5	P41594	CHEMBL3227	Family C G protein-coupled receptor	0.112042	18 / 0
Fibroblast growth factor receptor 1	FGFR1	P11362	CHEMBL3650	Kinase	0.112042	37 / 0
Protein kinase C delta (by homology)	PRKCD	Q05655	CHEMBL2996	Kinase	0.112042	33 / 0
Tyrosine-protein kinase ABL	ABL1	P00519	CHEMBL1862	Kinase	0.112042	76 / 0
dUTP pyrophosphatase	DUT	P33316	CHEMBL5203	Enzyme	0.112042	87 / 0
Cyclin T1	CCNT1	O60563	CHEMBL2108	Other cytosolic protein	0.112042	67 / 0
Focal adhesion kinase 1	PTK2	Q05397	CHEMBL2695	Kinase	0.112042	8 / 0
Monoglyceride lipase	MGLL	Q99685	CHEMBL4191	Enzyme	0.112042	19 / 0
Sodium channel protein type IX alpha subunit	SCN9A	Q15858	CHEMBL4296	Voltage-gated ion channel	0.112042	70 / 0
Receptor protein-tyrosine kinase erbB-2	ERBB2	P04626	CHEMBL1824	Kinase	0.112042	49 / 0
Lysine-specific demethylase 5A	KDM5A	P29375	CHEMBL2424504	Eraser	0.112042	1 / 0
Phosphodiesterase 7A	PDE7A	Q13946	CHEMBL3012	Phosphodiesterase	0.112042	35 / 0
Bromodomain-containing protein 4	BRD4	O60885	CHEMBL1163125	Reader	0.112042	23 / 0
Bromodomain-containing protein 3	BRD3	Q15059	CHEMBL1795186	Reader	0.112042	6 / 0
Cyclin-dependent kinase 1/cyclin B	CCNB3 CDK1 CCNB1 CCNB2	Q8WWL7 P06493 P14635 O95067	CHEMBL2094127	Other cytosolic protein	0.112042	11 / 0
Hepatocyte growth factor receptor	MET	P08581	CHEMBL3717	Kinase	0.112042	104 / 0
Sphingosine 1-phosphate receptor Edg-3	S1PR3	Q99500	CHEMBL3892	Family A G protein-coupled receptor	0.112042	72 / 0
Nicotinamide phosphoribosyltransferase	NAMPT	P43490	CHEMBL1744525	Enzyme	0.112042	19 / 0
TRAF2- and NCK-interacting kinase	TNIK	Q9UKE5	CHEMBL4527	Kinase	0.112042	14 / 0
Glutamate receptor ionotropic, AMPA 1	GRIA1	P42261	CHEMBL2009	Ligand-gated ion channel	0.112042	3 / 0
Anandamide amidohydrolase	FAAH	O00519	CHEMBL2243	Enzyme	0.112042	38 / 0
Bone morphogenetic protein 1	BMP1	P13497	CHEMBL3898	Protease	0.112042	6 / 0
Mitogen-activated protein kinase kinase kinase 5	MAP3K5	Q99683	CHEMBL5285	Kinase	0.112042	18 / 0
Cyclin-dependent kinase 9	CDK9	P50750	CHEMBL3116	Kinase	0.112042	67 / 0
p53-binding protein Mdm-2	MDM2	Q00987	CHEMBL5023	Other nuclear protein	0.112042	141 / 0
Mitogen-activated protein kinase kinase kinase 14	MAP3K14	Q99558	CHEMBL5888	Kinase	0.112042	162 / 0
Cannabinoid receptor 1	CNR1	P21554	CHEMBL218	Family A G protein-coupled receptor	0.112042	165 / 0
Peroxisome proliferator-activated receptor alpha	PPARA	Q07869	CHEMBL239	Nuclear receptor	0.112042	43 / 0
Growth factor receptor-bound protein 2	GRB2	P62993	CHEMBL3663	Other cytosolic protein	0.112042	27 / 0
Intercellular adhesion molecule (ICAM-1), Integrin alpha-L/beta-2	ITGAL ICAM1 ITGB2	P20701 P05362 P05107	CHEMBL2096661	Membrane receptor	0.112042	16 / 0
3-phosphoinositide dependent protein kinase-1	PDPK1	O15530	CHEMBL2534	Kinase	0.112042	32 / 0
Niemann-Pick C1-like protein 1	NPC1L1	Q9UHC9	CHEMBL2027	Other membrane protein	0.112042	20 / 0
GABA-A receptor; alpha-3/beta-3/gamma-2	GABRB3 GABRA3 GABRG2	P28472 P34903 P18507	CHEMBL2094120	Ligand-gated ion channel	0.112042	3 / 0
GABA-A receptor; alpha-1/beta-3/gamma-2	GABRB3 GABRG2 GABRA1	P28472 P18507 P14867	CHEMBL2094121	Ligand-gated ion channel	0.112042	3 / 0
GABA-A receptor; alpha-5/beta-3/gamma-2	GABRB3 GABRG2 GABRA5	P28472 P18507 P31644	CHEMBL2094122	Ligand-gated ion channel	0.112042	4 / 0
GABA-A receptor; alpha-2/beta-3/gamma-2	GABRA2 GABRB3 GABRG2	P47869 P28472 P18507	CHEMBL2094130	Ligand-gated ion channel	0.112042	4 / 0
Cyclin-dependent kinase 7/ cyclin H	CDK7 CCNH	P50613 P51946	CHEMBL2111288	Other cytosolic protein	0.112042	4 / 0
CDK6/cyclin D3	CCND3 CDK6	P30281 Q00534	CHEMBL2111448	Kinase	0.112042	2 / 0
Tyrosine-protein kinase JAK3	JAK3	P52333	CHEMBL2148	Kinase	0.112042	91 / 0
Glycogen synthase kinase-3 beta	GSK3B	P49841	CHEMBL262	Kinase	0.112042	59 / 0
Tyrosine-protein kinase JAK1	JAK1	P23458	CHEMBL2835	Kinase	0.112042	87 / 0
Cathepsin S	CTSS	P25774	CHEMBL2954	Protease	0.112042	43 / 0
Cathepsin L	CTSL	P07711	CHEMBL3837	Protease	0.112042	53 / 0
Liver glycogen phosphorylase	PYGL	P06737	CHEMBL2568	Enzyme	0.112042	32 / 0
Proteinase-activated receptor 1	F2R	P25116	CHEMBL3974	Family A G protein-coupled receptor	0.112042	17 / 0
Serine/threonine-protein kinase SMG1	SMG1	Q96Q15	CHEMBL1795195	Enzyme	0.112042	2 / 0
Thymidylate synthase (by homology)	TYMS	P04818	CHEMBL1952	Transferase	0.112042	7 / 0
Sodium channel protein type V alpha subunit	SCN5A	Q14524	CHEMBL1980	Voltage-gated ion channel	0.112042	4 / 0
Serine/threonine-protein kinase mTOR	MTOR	P42345	CHEMBL2842	Kinase	0.112042	340 / 0
Poly [ADP-ribose] polymerase-1	PARP1	P09874	CHEMBL3105	Enzyme	0.112042	41 / 0
Sodium/glucose cotransporter 2	SLC5A2	P31639	CHEMBL3884	Electrochemical transporter	0.112042	97 / 0
Inhibitor of nuclear factor kappa B kinase beta subunit	IKBKB	O14920	CHEMBL1991	Kinase	0	27 / 0
Carbonic anhydrase II	CA2	P00918	CHEMBL205	Lyase	0	174 / 0
Carbonic anhydrase VII	CA7	P43166	CHEMBL2326	Lyase	0	24 / 0
Tyrosine-protein kinase SYK	SYK	P43405	CHEMBL2599	Kinase	0	236 / 0
Carbonic anhydrase I	CA1	P00915	CHEMBL261	Lyase	0	147 / 0
Inhibitor of NF-kappa-B kinase (IKK)	CHUK	O15111	CHEMBL3476	Kinase	0	14 / 0
Carbonic anhydrase IV	CA4	P22748	CHEMBL3729	Lyase	0	19 / 0
Cathepsin (B and K)	CTSB	P07858	CHEMBL4072	Protease	0	18 / 0
Vanilloid receptor	TRPV1	Q8NER1	CHEMBL4794	Voltage-gated ion channel	0	188 / 0
Platelet-derived growth factor receptor beta	PDGFRB	P09619	CHEMBL1913	Kinase	0	24 / 0
Stem cell growth factor receptor	KIT	P10721	CHEMBL1936	Kinase	0	39 / 0
PI3-kinase p110-alpha subunit	PIK3CA	P42336	CHEMBL4005	Enzyme	0	255 / 0
MAP kinase ERK2	MAPK1	P28482	CHEMBL4040	Kinase	0	160 / 0
Melatonin receptor 1A	MTNR1A	P48039	CHEMBL1945	Family A G protein-coupled receptor	0	5 / 0
Melatonin receptor 1B	MTNR1B	P49286	CHEMBL1946	Family A G protein-coupled receptor	0	6 / 0
Nociceptin receptor	OPRL1	P41146	CHEMBL2014	Family A G protein-coupled receptor	0	43 / 0
Nerve growth factor receptor Trk-A	NTRK1	P04629	CHEMBL2815	Kinase	0	120 / 0
Prostanoid EP2 receptor	PTGER2	P43116	CHEMBL1881	Family A G protein-coupled receptor	0	9 / 0
Tyrosine-protein kinase SRC	SRC	P12931	CHEMBL267	Kinase	0	100 / 0
Phosphodiesterase 4B (by homology)	PDE4B	Q07343	CHEMBL275	Phosphodiesterase	0	53 / 0

## Sheet: (3S)-Falcarinol.csv
Target	Common name	Uniprot ID	ChEMBL ID	Target Class	Probability*	Known actives (3D/2D)
Mu opioid receptor (by homology)	OPRM1	P35372	CHEMBL233	Family A G protein-coupled receptor	0.289501	47 / 1
Delta opioid receptor (by homology)	OPRD1	P41143	CHEMBL236	Family A G protein-coupled receptor	0.289501	36 / 1
Kappa Opioid receptor	OPRK1	P41145	CHEMBL237	Family A G protein-coupled receptor	0.289501	32 / 1
Protein farnesyltransferase	FNTA FNTB	P49354 P49356	CHEMBL2094108	Enzyme	0.0535561	79 / 0
Geranylgeranyl transferase type I beta subunit	PGGT1B	P53609	CHEMBL4135	Enzyme	0.0535561	20 / 0
Progesterone receptor	PGR	P06401	CHEMBL208	Nuclear receptor	0.0535561	76 / 0
Metabotropic glutamate receptor 5	GRM5	P41594	CHEMBL3227	Family C G protein-coupled receptor	0.0535561	54 / 0
Beta-secretase 1	BACE1	P56817	CHEMBL4822	Protease	0.0535561	61 / 0
Polyadenylate-binding protein 1	PABPC1	P11940	CHEMBL1293286	Unclassified protein	0.0535561	3 / 0
Eukaryotic translation initiation factor 2-alpha kinase 1	EIF2AK1	Q9BQI3	CHEMBL6029	Kinase	0.0535561	19 / 0
Glucagon receptor	GCGR	P47871	CHEMBL1985	Family B G protein-coupled receptor	0.0535561	52 / 0
Calcium sensing receptor	CASR	P41180	CHEMBL1878	Family C G protein-coupled receptor	0.0535561	14 / 0
Cytochrome P450 17A1	CYP17A1	P05093	CHEMBL3522	Cytochrome P450	0.0535561	48 / 0
Histamine H3 receptor	HRH3	Q9Y5N1	CHEMBL264	Family A G protein-coupled receptor	0.0535561	20 / 0
Period circadian protein homolog 2	PER2	O15055	CHEMBL3751648	Unclassified protein	0.0535561	27 / 0
UDP-glucuronosyltransferase 2B7	UGT2B7	P16662	CHEMBL4370	Enzyme	0.0535561	26 / 0
Smoothened homolog	SMO	Q99835	CHEMBL5971	Frizzled family G protein-coupled receptor	0.0535561	13 / 0
Isoprenylcysteine carboxyl methyltransferase	ICMT	O60725	CHEMBL4699	Enzyme	0.0535561	60 / 0
Dopamine transporter	SLC6A3	Q01959	CHEMBL238	Electrochemical transporter	0.0535561	97 / 0
Cannabinoid receptor 1 (by homology)	CNR1	P21554	CHEMBL218	Family A G protein-coupled receptor	0.0535561	273 / 0
Cannabinoid receptor 2	CNR2	P34972	CHEMBL253	Family A G protein-coupled receptor	0.0535561	220 / 0
Acyl-protein thioesterase 2	LYPLA2	O95372	CHEMBL1932891	Enzyme	0.0535561	2 / 0
Glucocorticoid receptor	NR3C1	P04150	CHEMBL2034	Nuclear receptor	0.0535561	136 / 0
Norepinephrine transporter	SLC6A2	P23975	CHEMBL222	Electrochemical transporter	0.0535561	33 / 0
Serotonin transporter	SLC6A4	P31645	CHEMBL228	Electrochemical transporter	0.0535561	88 / 0
Monoglyceride lipase	MGLL	Q99685	CHEMBL4191	Enzyme	0.0535561	21 / 0
Acetyl-CoA carboxylase 2	ACACB	O00763	CHEMBL4829	Ligase	0.0535561	39 / 0
Vanilloid receptor	TRPV1	Q8NER1	CHEMBL4794	Voltage-gated ion channel	0.0535561	64 / 0
Plasma retinol-binding protein	RBP4	P02753	CHEMBL3100	Secreted protein	0.0535561	3 / 0
11-beta-hydroxysteroid dehydrogenase 1	HSD11B1	P28845	CHEMBL4235	Enzyme	0.0535561	238 / 0
Arachidonate 5-lipoxygenase (by homology)	ALOX5	P09917	CHEMBL215	Oxidoreductase	0.0535561	58 / 0
Hematopoietic cell protein-tyrosine phosphatase 70Z-PEP	PTPN22	Q9Y2R2	CHEMBL2889	Phosphatase	0.0535561	1 / 0
Gamma-secretase	PSEN2 PSENEN NCSTN APH1A PSEN1 APH1B	P49810 Q9NZ42 Q92542 Q96BI3 P49768 Q8WW43	CHEMBL2094135	Protease	0.0535561	118 / 0
Muscarinic acetylcholine receptor M2	CHRM2	P08172	CHEMBL211	Family A G protein-coupled receptor	0.0535561	40 / 0
Muscarinic acetylcholine receptor M1	CHRM1	P11229	CHEMBL216	Family A G protein-coupled receptor	0.0535561	45 / 0
Muscarinic acetylcholine receptor M3	CHRM3	P20309	CHEMBL245	Family A G protein-coupled receptor	0.0535561	52 / 0
Muscarinic acetylcholine receptor M4	CHRM4	P08173	CHEMBL1821	Family A G protein-coupled receptor	0.0535561	16 / 0
Cytochrome P450 19A1	CYP19A1	P11511	CHEMBL1978	Cytochrome P450	0.0535561	42 / 0
Muscarinic acetylcholine receptor M5	CHRM5	P08912	CHEMBL2035	Family A G protein-coupled receptor	0.0535561	12 / 0
Cyclooxygenase-2	PTGS2	P35354	CHEMBL230	Oxidoreductase	0.0535561	67 / 0
Carnitine O-palmitoyltransferase 1, liver isoform (by homology)	CPT1A	P50416	CHEMBL1293194	Enzyme	0.0535561	15 / 0
Monoacylglycerol lipase ABHD6	ABHD6	Q9BV23	CHEMBL2189127	Enzyme	0.0535561	7 / 0
Dual specificity phosphatase Cdc25A	CDC25A	P30304	CHEMBL3775	Phosphatase	0	9 / 0
Dual specificity phosphatase Cdc25B	CDC25B	P30305	CHEMBL4804	Phosphatase	0	9 / 0
LXR-alpha	NR1H3	Q13133	CHEMBL2808	Nuclear receptor	0	14 / 0
Protein-tyrosine phosphatase 1B	PTPN1	P18031	CHEMBL335	Phosphatase	0	19 / 0
HMG-CoA reductase (by homology)	HMGCR	P04035	CHEMBL402	Oxidoreductase	0	79 / 0
Metabotropic glutamate receptor 2	GRM2	Q14416	CHEMBL5137	Family C G protein-coupled receptor	0	7 / 0
C5a anaphylatoxin chemotactic receptor	C5AR1	P21730	CHEMBL2373	Family A G protein-coupled receptor	0	30 / 0
Protein kinase C delta	PRKCD	Q05655	CHEMBL2996	Kinase	0	19 / 0
Tyrosine-protein kinase JAK3	JAK3	P52333	CHEMBL2148	Kinase	0	41 / 0
Niemann-Pick C1-like protein 1	NPC1L1	Q9UHC9	CHEMBL2027	Other membrane protein	0	11 / 0
Glycogen synthase kinase-3 beta	GSK3B	P49841	CHEMBL262	Kinase	0	83 / 0
Tyrosine-protein kinase JAK1	JAK1	P23458	CHEMBL2835	Kinase	0	62 / 0
Tyrosine-protein kinase JAK2	JAK2	O60674	CHEMBL2971	Kinase	0	80 / 0
Bombesin receptor subtype-3	BRS3	P32247	CHEMBL4080	Family A G protein-coupled receptor	0	21 / 0
Acetyl-CoA carboxylase 1	ACACA	Q13085	CHEMBL3351	Enzyme	0	11 / 0
Sodium channel protein type IX alpha subunit	SCN9A	Q15858	CHEMBL4296	Voltage-gated ion channel	0	37 / 0
P2X purinoceptor 7	P2RX7	Q99572	CHEMBL4805	Ligand-gated ion channel	0	89 / 0
Cyclin-dependent kinase 2/cyclin E	CCNE2 CDK2 CCNE1	O96020 P24941 P24864	CHEMBL2094126	Other cytosolic protein	0	31 / 0
MAP kinase p38 alpha	MAPK14	Q16539	CHEMBL260	Kinase	0	122 / 0
PI3-kinase p110-gamma subunit	PIK3CG	P48736	CHEMBL3267	Enzyme	0	44 / 0
PI3-kinase p110-alpha subunit	PIK3CA	P42336	CHEMBL4005	Enzyme	0	76 / 0
p53-binding protein Mdm-2	MDM2	Q00987	CHEMBL5023	Other nuclear protein	0	109 / 0
Histone deacetylase 6	HDAC6	Q9UBN7	CHEMBL1865	Eraser	0	298 / 0
Acetylcholinesterase	ACHE	P22303	CHEMBL220	Hydrolase	0	40 / 0
Cytochrome P450 2C19	CYP2C19	P33261	CHEMBL3622	Cytochrome P450	0	3 / 0
Proteinase-activated receptor 1	F2R	P25116	CHEMBL3974	Family A G protein-coupled receptor	0	14 / 0
Thromboxane A2 receptor	TBXA2R	P21731	CHEMBL2069	Family A G protein-coupled receptor	0	12 / 0
Dopamine D2 receptor	DRD2	P14416	CHEMBL217	Family A G protein-coupled receptor	0	105 / 0
Nitric-oxide synthase, brain	NOS1	P29475	CHEMBL3568	Enzyme	0	12 / 0
Neuropeptide Y receptor type 5	NPY5R	Q15761	CHEMBL4561	Family A G protein-coupled receptor	0	31 / 0
HERG	KCNH2	Q12809	CHEMBL240	Voltage-gated ion channel	0	66 / 0
Estradiol 17-beta-dehydrogenase 2	HSD17B2	P37059	CHEMBL2789	Enzyme	0	23 / 0
Sphingosine 1-phosphate receptor Edg-3	S1PR3	Q99500	CHEMBL3892	Family A G protein-coupled receptor	0	26 / 0
Sphingosine 1-phosphate receptor Edg-1	S1PR1	P21453	CHEMBL4333	Family A G protein-coupled receptor	0	17 / 0
Perforin-1	PRF1	P14222	CHEMBL5480	Other ion channel	0	3 / 0
Bromodomain-containing protein 4	BRD4	O60885	CHEMBL1163125	Reader	0	43 / 0
Bromodomain-containing protein 2	BRD2	P25440	CHEMBL1293289	Reader	0	14 / 0
Bromodomain-containing protein 3	BRD3	Q15059	CHEMBL1795186	Reader	0	16 / 0
Mineralocorticoid receptor	NR3C2	P08235	CHEMBL1994	Nuclear receptor	0	13 / 0
Epidermal growth factor receptor erbB1	EGFR	P00533	CHEMBL203	Kinase	0	86 / 0
Serine/threonine-protein kinase Sgk1	SGK1	O00141	CHEMBL2343	Kinase	0	6 / 0
Epoxide hydratase	EPHX2	P34913	CHEMBL2409	Protease	0	28 / 0
Kinesin-like protein 1	KIF11	P52732	CHEMBL4581	Other cytosolic protein	0	35 / 0
Cyclin-dependent kinase 4/cyclin D1	CCND1 CDK4	P24385 P11802	CHEMBL1907601	Kinase	0	18 / 0
Glycine transporter 1 (by homology)	SLC6A9	P48067	CHEMBL2337	Electrochemical transporter	0	4 / 0
Protein kinase C alpha	PRKCA	P17252	CHEMBL299	Kinase	0	31 / 0
Voltage-gated potassium channel subunit Kv1.5	KCNA5	P22460	CHEMBL4306	Voltage-gated ion channel	0	70 / 0
Insulin-like growth factor I receptor	IGF1R	P08069	CHEMBL1957	Kinase	0	78 / 0
6-phosphofructo-2-kinase/fructose-2,6-bisphosphatase 3	PFKFB3	Q16875	CHEMBL2331053	Enzyme	0	4 / 0
Tyrosine-protein kinase SRC	SRC	P12931	CHEMBL267	Kinase	0	37 / 0
Vascular endothelial growth factor receptor 2	KDR	P35968	CHEMBL279	Kinase	0	113 / 0
Testis-specific androgen-binding protein	SHBG	P04278	CHEMBL3305	Secreted protein	0	2 / 0
ALK tyrosine kinase receptor	ALK	Q9UM73	CHEMBL4247	Kinase	0	24 / 0
Anandamide amidohydrolase	FAAH	O00519	CHEMBL2243	Enzyme	0	57 / 0
Histone deacetylase 1	HDAC1	Q13547	CHEMBL325	Eraser	0	450 / 0
LDL-associated phospholipase A2	PLA2G7	Q13093	CHEMBL3514	Enzyme	0	9 / 0
Hexokinase type IV	GCK	P35557	CHEMBL3820	Enzyme	0	11 / 0
Dual specificity protein kinase CLK4	CLK4	Q9HAZ1	CHEMBL4203	Kinase	0	12 / 0

## Sheet: (3S,8S)-Falcarindiol.csv
Target	Common name	Uniprot ID	ChEMBL ID	Target Class	Probability*	Known actives (3D/2D)
Mu opioid receptor (by homology)	OPRM1	P35372	CHEMBL233	Family A G protein-coupled receptor	0.963877	154 / 1
Delta opioid receptor (by homology)	OPRD1	P41143	CHEMBL236	Family A G protein-coupled receptor	0.963877	94 / 1
Kappa Opioid receptor	OPRK1	P41145	CHEMBL237	Family A G protein-coupled receptor	0.963877	99 / 1
Carbonic anhydrase II	CA2	P00918	CHEMBL205	Lyase	0.112042	130 / 0
Carbonic anhydrase I	CA1	P00915	CHEMBL261	Lyase	0.112042	113 / 0
Carbonic anhydrase IX	CA9	Q16790	CHEMBL3594	Lyase	0.112042	56 / 0
Plasma retinol-binding protein	RBP4	P02753	CHEMBL3100	Secreted protein	0.112042	3 / 0
MAP kinase p38 alpha	MAPK14	Q16539	CHEMBL260	Kinase	0.112042	149 / 0
Tyrosine-protein kinase ABL	ABL1	P00519	CHEMBL1862	Kinase	0.112042	55 / 0
Peroxisome proliferator-activated receptor gamma	PPARG	P37231	CHEMBL235	Nuclear receptor	0.112042	72 / 3
Acetyl-CoA carboxylase 2	ACACB	O00763	CHEMBL4829	Ligase	0.112042	94 / 0
11-beta-hydroxysteroid dehydrogenase 1	HSD11B1	P28845	CHEMBL4235	Enzyme	0.112042	162 / 0
Histone deacetylase 6	HDAC6	Q9UBN7	CHEMBL1865	Eraser	0.112042	397 / 0
Tyrosine-protein kinase JAK2	JAK2	O60674	CHEMBL2971	Kinase	0.112042	120 / 0
Epidermal growth factor receptor erbB1	EGFR	P00533	CHEMBL203	Kinase	0.112042	109 / 0
Phospholipase A2 group IIA	PLA2G2A	P14555	CHEMBL3474	Enzyme	0.112042	18 / 0
Phospholipase A2 group 1B	PLA2G1B	P04054	CHEMBL4426	Enzyme	0.112042	2 / 0
Mitogen-activated protein kinase kinase kinase 14	MAP3K14	Q99558	CHEMBL5888	Kinase	0.112042	144 / 0
Tyrosine-protein kinase JAK3	JAK3	P52333	CHEMBL2148	Kinase	0.112042	83 / 0
Lysine-specific demethylase 5A	KDM5A	P29375	CHEMBL2424504	Eraser	0.112042	1 / 0
Smoothened homolog	SMO	Q99835	CHEMBL5971	Frizzled family G protein-coupled receptor	0.112042	44 / 0
Cannabinoid receptor 2	CNR2	P34972	CHEMBL253	Family A G protein-coupled receptor	0.112042	126 / 0
Metabotropic glutamate receptor 5	GRM5	P41594	CHEMBL3227	Family C G protein-coupled receptor	0.112042	18 / 0
Arachidonate 5-lipoxygenase	ALOX5	P09917	CHEMBL215	Oxidoreductase	0.112042	44 / 0
Macrophage colony stimulating factor receptor (by homology)	CSF1R	P07333	CHEMBL1844	Kinase	0.112042	80 / 0
Adenosine deaminase	ADA	P00813	CHEMBL1910	Hydrolase	0.112042	14 / 0
Rho-associated protein kinase 2	ROCK2	O75116	CHEMBL2973	Kinase	0.112042	96 / 0
Sodium channel protein type IX alpha subunit	SCN9A	Q15858	CHEMBL4296	Voltage-gated ion channel	0.112042	101 / 0
Receptor protein-tyrosine kinase erbB-2	ERBB2	P04626	CHEMBL1824	Kinase	0.112042	40 / 0
Thymidylate synthase (by homology)	TYMS	P04818	CHEMBL1952	Transferase	0.112042	8 / 0
Nitric oxide synthase, inducible	NOS2	P35228	CHEMBL4481	Enzyme	0.112042	11 / 0
Liver glycogen phosphorylase	PYGL	P06737	CHEMBL2568	Enzyme	0.112042	39 / 0
Hepatocyte growth factor receptor	MET	P08581	CHEMBL3717	Kinase	0.112042	91 / 0
Cyclooxygenase-1	PTGS1	P23219	CHEMBL221	Oxidoreductase	0.112042	12 / 0
Cyclooxygenase-2	PTGS2	P35354	CHEMBL230	Oxidoreductase	0.112042	68 / 0
Estrogen receptor alpha	ESR1	P03372	CHEMBL206	Nuclear receptor	0.112042	85 / 0
Muscle glycogen synthase	GYS1	P13807	CHEMBL4000	Enzyme	0.112042	5 / 0
Peroxisome proliferator-activated receptor alpha	PPARA	Q07869	CHEMBL239	Nuclear receptor	0.112042	30 / 0
Peroxisome proliferator-activated receptor delta	PPARD	Q03181	CHEMBL3979	Nuclear receptor	0.112042	16 / 0
p53-binding protein Mdm-2	MDM2	Q00987	CHEMBL5023	Other nuclear protein	0.112042	129 / 0
Mitogen-activated protein kinase kinase kinase 5	MAP3K5	Q99683	CHEMBL5285	Kinase	0.112042	21 / 0
Acyl-CoA desaturase	SCD	O00767	CHEMBL5555	Enzyme	0.112042	44 / 0
Nerve growth factor receptor Trk-A	NTRK1	P04629	CHEMBL2815	Kinase	0.112042	98 / 0
Protein kinase C delta	PRKCD	Q05655	CHEMBL2996	Kinase	0.112042	34 / 0
Protein kinase C alpha	PRKCA	P17252	CHEMBL299	Kinase	0.112042	50 / 0
Ribosomal protein S6 kinase alpha 5	RPS6KA5	O75582	CHEMBL4237	Kinase	0.112042	7 / 0
Sodium channel protein type V alpha subunit	SCN5A	Q14524	CHEMBL1980	Voltage-gated ion channel	0.112042	7 / 0
Glucocorticoid receptor	NR3C1	P04150	CHEMBL2034	Nuclear receptor	0.112042	92 / 0
Progesterone receptor	PGR	P06401	CHEMBL208	Nuclear receptor	0.112042	39 / 0
Vanilloid receptor (by homology)	TRPV1	Q8NER1	CHEMBL4794	Voltage-gated ion channel	0.112042	178 / 0
dUTP pyrophosphatase	DUT	P33316	CHEMBL5203	Enzyme	0.112042	88 / 0
Sphingosine 1-phosphate receptor Edg-3	S1PR3	Q99500	CHEMBL3892	Family A G protein-coupled receptor	0	42 / 0
Sphingosine 1-phosphate receptor Edg-1	S1PR1	P21453	CHEMBL4333	Family A G protein-coupled receptor	0	48 / 0
Endothelin receptor ET-B	EDNRB	P24530	CHEMBL1785	Family A G protein-coupled receptor	0	11 / 0
Endothelin receptor ET-A	EDNRA	P25101	CHEMBL252	Family A G protein-coupled receptor	0	25 / 0
Monoglyceride lipase	MGLL	Q99685	CHEMBL4191	Enzyme	0	20 / 0
C-C chemokine receptor type 1	CCR1	P32246	CHEMBL2413	Family A G protein-coupled receptor	0	86 / 0
Cytochrome P450 19A1	CYP19A1	P11511	CHEMBL1978	Cytochrome P450	0	51 / 0
Vascular endothelial growth factor receptor 2	KDR	P35968	CHEMBL279	Kinase	0	259 / 0
Cyclin-dependent kinase 2	CDK2	P24941	CHEMBL301	Kinase	0	86 / 0
Cyclin-dependent kinase 4/cyclin D1	CCND1 CDK4	P24385 P11802	CHEMBL1907601	Kinase	0	22 / 0
Mineralocorticoid receptor	NR3C2	P08235	CHEMBL1994	Nuclear receptor	0	16 / 0
Cyclin-dependent kinase 2/cyclin E	CCNE2 CDK2 CCNE1	O96020 P24941 P24864	CHEMBL2094126	Other cytosolic protein	0	13 / 0
Type-1 angiotensin II receptor (by homology)	AGTR1	P30556	CHEMBL227	Family A G protein-coupled receptor	0	22 / 0
Cyclin-dependent kinase 1	CDK1	P06493	CHEMBL308	Kinase	0	66 / 0
Nitric-oxide synthase, brain	NOS1	P29475	CHEMBL3568	Enzyme	0	8 / 0
MAP kinase ERK2	MAPK1	P28482	CHEMBL4040	Kinase	0	92 / 0
Adenosine A3 receptor	ADORA3	P0DMS8	CHEMBL256	Family A G protein-coupled receptor	0	90 / 0
Fibroblast growth factor receptor 1	FGFR1	P11362	CHEMBL3650	Kinase	0	18 / 0
PI3-kinase p110-alpha subunit	PIK3CA	P42336	CHEMBL4005	Enzyme	0	145 / 0
Sodium/calcium exchanger 1	SLC8A1	P32418	CHEMBL4076	Electrochemical transporter	0	17 / 0
Perforin-1	PRF1	P14222	CHEMBL5480	Other ion channel	0	8 / 0
Carbonic anhydrase XII	CA12	O43570	CHEMBL3242	Lyase	0	17 / 0
Carbonic anhydrase XIV	CA14	Q9ULX7	CHEMBL3510	Lyase	0	7 / 0
Dual specificity phosphatase Cdc25A	CDC25A	P30304	CHEMBL3775	Phosphatase	0	9 / 0
Orexin receptor 2	HCRTR2	O43614	CHEMBL4792	Family A G protein-coupled receptor	0	10 / 0
Dual specificity phosphatase Cdc25B	CDC25B	P30305	CHEMBL4804	Phosphatase	0	9 / 0
Orexin receptor 1	HCRTR1	O43613	CHEMBL5113	Family A G protein-coupled receptor	0	10 / 0
Serine/threonine-protein kinase Sgk1	SGK1	O00141	CHEMBL2343	Kinase	0	13 / 0
Serine/threonine-protein kinase AKT	AKT1	P31749	CHEMBL4282	Kinase	0	137 / 0
Serine/threonine-protein kinase Chk1	CHEK1	O14757	CHEMBL4630	Kinase	0	84 / 0
Serine/threonine-protein kinase Aurora-A	AURKA	O14965	CHEMBL4722	Kinase	0	63 / 0
Nicotinamide phosphoribosyltransferase	NAMPT	P43490	CHEMBL1744525	Enzyme	0	16 / 0
Caspase-3	CASP3	P42574	CHEMBL2334	Protease	0	32 / 0
AMP deaminase 2	AMPD2	Q01433	CHEMBL2997	Enzyme	0	2 / 0
Tyrosine-protein kinase TYK2	TYK2	P29597	CHEMBL3553	Kinase	0	29 / 0
HMG-CoA reductase (by homology)	HMGCR	P04035	CHEMBL402	Oxidoreductase	0	125 / 0
Neutral sphingomyelinase	SMPD2	O60906	CHEMBL4712	Enzyme	0	1 / 0
Caspase-1	CASP1	P29466	CHEMBL4801	Protease	0	16 / 0
Cannabinoid receptor 1	CNR1	P21554	CHEMBL218	Family A G protein-coupled receptor	0	137 / 0
c-Jun N-terminal kinase 3	MAPK10	P53779	CHEMBL2637	Kinase	0	36 / 0
Histone deacetylase 1	HDAC1	Q13547	CHEMBL325	Eraser	0	531 / 0
Corticosteroid binding globulin	SERPINA6	P08185	CHEMBL2421	Secreted protein	0	8 / 0
Tyrosine-protein kinase SYK	SYK	P43405	CHEMBL2599	Kinase	0	82 / 0
AMP deaminase 3	AMPD3	Q01432	CHEMBL2912	Enzyme	0	10 / 0
Cathepsin L	CTSL	P07711	CHEMBL3837	Protease	0	50 / 0
Cathepsin (B and K)	CTSB	P07858	CHEMBL4072	Protease	0	20 / 0
Dipeptidyl peptidase IV	DPP4	P27487	CHEMBL284	Protease	0	104 / 0
Histone deacetylase 8	HDAC8	Q9BY41	CHEMBL3192	Eraser	0	301 / 0
Dipeptidyl peptidase VIII	DPP8	Q6V1X1	CHEMBL4657	Protease	0	12 / 0

## Sheet: (9Z,16S)-16-hydroxy-9,17-octade
Target	Common name	Uniprot ID	ChEMBL ID	Target Class	Probability*	Known actives (3D/2D)
Mu opioid receptor	OPRM1	P35372	CHEMBL233	Family A G protein-coupled receptor	0.0978745	37 / 1
Delta opioid receptor	OPRD1	P41143	CHEMBL236	Family A G protein-coupled receptor	0.0978745	48 / 1
Thyroid hormone receptor alpha	THRA	P10827	CHEMBL1860	Nuclear receptor	0.0978745	74 / 0
Thyroid hormone receptor beta-1	THRB	P10828	CHEMBL1947	Nuclear receptor	0.0978745	80 / 0
Phosphodiesterase 5A	PDE5A	O76074	CHEMBL1827	Phosphodiesterase	0.0978745	20 / 0
Serine/threonine-protein kinase AKT2	AKT2	P31751	CHEMBL2431	Kinase	0.0978745	6 / 0
Serine/threonine-protein kinase AKT	AKT1	P31749	CHEMBL4282	Kinase	0.0978745	5 / 0
Inhibitor of nuclear factor kappa B kinase beta subunit	IKBKB	O14920	CHEMBL1991	Kinase	0.0978745	13 / 0
Kappa Opioid receptor	OPRK1	P41145	CHEMBL237	Family A G protein-coupled receptor	0.0978745	15 / 1
Integrin alpha-IIb/beta-3	ITGA2B ITGB3	P08514 P05106	CHEMBL2093869	Membrane receptor	0.0978745	409 / 0
Bile acid receptor FXR	NR1H4	Q96RI1	CHEMBL2047	Nuclear receptor	0.0978745	37 / 0
Thromboxane A2 receptor	TBXA2R	P21731	CHEMBL2069	Family A G protein-coupled receptor	0.0978745	36 / 0
Estradiol 17-beta-dehydrogenase 2	HSD17B2	P37059	CHEMBL2789	Enzyme	0.0978745	2 / 0
Estradiol 17-beta-dehydrogenase 1	HSD17B1	P14061	CHEMBL3181	Enzyme	0.0978745	1 / 0
Cytochrome P450 1A2	CYP1A2	P05177	CHEMBL3356	Cytochrome P450	0.0978745	1 / 0
Cytochrome P450 2C9	CYP2C9	P11712	CHEMBL3397	Cytochrome P450	0.0978745	1 / 0
Cytochrome P450 3A4	CYP3A4	P08684	CHEMBL340	Cytochrome P450	0.0978745	2 / 0
Glycogen synthase kinase-3 beta	GSK3B	P49841	CHEMBL262	Kinase	0.0978745	19 / 0
MAP kinase p38 alpha	MAPK14	Q16539	CHEMBL260	Kinase	0.0978745	12 / 0
c-Jun N-terminal kinase 3	MAPK10	P53779	CHEMBL2637	Kinase	0.0978745	6 / 0
Rho-associated protein kinase 2	ROCK2	O75116	CHEMBL2973	Kinase	0.0978745	10 / 0
Integrin alpha-V/beta-3	ITGAV ITGB3	P06756 P05106	CHEMBL1907598	Membrane receptor	0	312 / 0
Integrin alpha-V/beta-6	ITGAV ITGB6	P06756 P18564	CHEMBL2111416	Membrane receptor	0	50 / 0
Glycogen synthase kinase-3 alpha	GSK3A	P49840	CHEMBL2850	Kinase	0	2 / 0
Serine/threonine-protein kinase Aurora-A	AURKA	O14965	CHEMBL4722	Kinase	0	7 / 0
Leukocyte adhesion molecule-1	SELL	P14151	CHEMBL3161	Adhesion	0	10 / 0
P-selectin	SELP	P16109	CHEMBL5378	Adhesion	0	11 / 0
Glucagon-like peptide 1 receptor	GLP1R	P43220	CHEMBL1784	Family B G protein-coupled receptor	0	1 / 0
Glucagon receptor	GCGR	P47871	CHEMBL1985	Family B G protein-coupled receptor	0	38 / 0
Serine/threonine-protein kinase PIM1	PIM1	P11309	CHEMBL2147	Kinase	0	24 / 0
Gastric inhibitory polypeptide receptor	GIPR	P48546	CHEMBL4383	Family B G protein-coupled receptor	0	11 / 0
Serine/threonine-protein kinase PIM2	PIM2	Q9P1W9	CHEMBL4523	Kinase	0	22 / 0
Integrin alpha-V/beta-5	ITGB5 ITGAV	P18084 P06756	CHEMBL2096675	Membrane receptor	0	71 / 0
Dihydrofolate reductase (by homology)	DHFR	P00374	CHEMBL202	Oxidoreductase	0	99 / 0
Lysine-specific demethylase 6B	KDM6B	O15054	CHEMBL1938211	Eraser	0	12 / 0
Thymidylate synthase (by homology)	TYMS	P04818	CHEMBL1952	Transferase	0	158 / 0
Carbonic anhydrase II	CA2	P00918	CHEMBL205	Lyase	0	35 / 0
Carbonic anhydrase I	CA1	P00915	CHEMBL261	Lyase	0	29 / 0
Hematopoietic cell protein-tyrosine phosphatase 70Z-PEP	PTPN22	Q9Y2R2	CHEMBL2889	Phosphatase	0	26 / 0
Retinoic acid receptor gamma	RARG	P13631	CHEMBL2003	Nuclear receptor	0	16 / 0
Retinoic acid receptor beta	RARB	P10826	CHEMBL2008	Nuclear receptor	0	17 / 0
Retinoic acid receptor alpha	RARA	P10276	CHEMBL2055	Nuclear receptor	0	17 / 0
Dipeptidyl peptidase IV	DPP4	P27487	CHEMBL284	Protease	0	108 / 0
Dipeptidyl peptidase II	DPP7	Q9UHL4	CHEMBL3976	Protease	0	7 / 0
Tyrosyl-DNA phosphodiesterase 1	TDP1	Q9NUW8	CHEMBL1075138	Enzyme	0	2 / 0
Retinoid X receptor alpha	RXRA	P19793	CHEMBL2061	Nuclear receptor	0	6 / 0
Integrin alpha-V/beta-1	ITGAV ITGB1	P06756 P05556	CHEMBL2111407	Membrane receptor	0	24 / 0
Metabotropic glutamate receptor 2	GRM2	Q14416	CHEMBL5137	Family C G protein-coupled receptor	0	18 / 0
Histone deacetylase 1	HDAC1	Q13547	CHEMBL325	Eraser	0	9 / 0
PI3-kinase p110-alpha/p85-alpha	PIK3CA PIK3R1	P42336 P27986	CHEMBL2111367	Enzyme	0	6 / 0
PI3-kinase p110-delta subunit	PIK3CD	O00329	CHEMBL3130	Enzyme	0	6 / 0
PI3-kinase p110-gamma subunit	PIK3CG	P48736	CHEMBL3267	Enzyme	0	6 / 0
Diacylglycerol O-acyltransferase 1	DGAT1	O75907	CHEMBL6009	Enzyme	0	95 / 0
Thromboxane-A synthase	TBXAS1	P24557	CHEMBL1835	Cytochrome P450	0	28 / 0
Protein-tyrosine phosphatase LC-PTP	PTPN7	P35236	CHEMBL2219	Phosphatase	0	4 / 0
Leukocyte common antigen	PTPRC	P08575	CHEMBL3243	Enzyme	0	3 / 0
Vitronectin receptor alpha	ITGAV	P06756	CHEMBL3660	Membrane receptor	0	6 / 0
Ileal bile acid transporter	SLC10A2	Q12908	CHEMBL2778	Electrochemical transporter	0	10 / 0
Bile acid transporter	SLC10A1	Q14973	CHEMBL5287	Electrochemical transporter	0	3 / 0
Cytosolic phospholipase A2	PLA2G4A	P47712	CHEMBL3816	Enzyme	0	6 / 0
Integrin alpha-2/beta-3	ITGA2 ITGB3	P17301 P05106	CHEMBL2111461	Membrane receptor	0	10 / 0
Acyl coenzyme A:cholesterol acyltransferase 1	SOAT1	P35610	CHEMBL2782	Enzyme	0	11 / 0
Thrombin	F2	P00734	CHEMBL204	Protease	0	66 / 0
Apoptosis regulator Bcl-2	BCL2	P10415	CHEMBL4860	Other ion channel	0	6 / 0
Dual specificity protein phosphatase 3	DUSP3	P51452	CHEMBL2635	Phosphatase	0	8 / 0
Serine/threonine-protein kinase Chk1	CHEK1	O14757	CHEMBL4630	Kinase	0	8 / 0
Tyrosine-protein kinase JAK3	JAK3	P52333	CHEMBL2148	Kinase	0	4 / 0
Peroxisome proliferator-activated receptor gamma	PPARG	P37231	CHEMBL235	Nuclear receptor	0	24 / 14
Adrenergic receptor beta	ADRB2	P07550	CHEMBL210	Family A G protein-coupled receptor	0	8 / 0
Beta-1 adrenergic receptor	ADRB1	P08588	CHEMBL213	Family A G protein-coupled receptor	0	9 / 0
Matrix metalloproteinase 13	MMP13	P45452	CHEMBL280	Protease	0	11 / 0
Lysine-specific demethylase 4D-like	KDM4E	B2RXH2	CHEMBL1293226	Eraser	0	1 / 0
Calcium sensing receptor	CASR	P41180	CHEMBL1878	Family C G protein-coupled receptor	0	25 / 0
Lysine-specific demethylase 3A	KDM3A	Q9Y4C1	CHEMBL1938209	Eraser	0	1 / 0
Lysine-specific demethylase 2A	KDM2A	Q9Y2K7	CHEMBL1938210	Eraser	0	8 / 0
Lysine-specific demethylase 5C	KDM5C	P41229	CHEMBL2163176	Eraser	0	3 / 0
Renin	REN	P00797	CHEMBL286	Protease	0	5 / 0
G protein-coupled receptor 44	PTGDR2	Q9Y5Y4	CHEMBL5071	Family A G protein-coupled receptor	0	11 / 0
Lysine-specific histone demethylase 1	KDM1A	O60341	CHEMBL6136	Eraser	0	2 / 0
Lysine-specific demethylase 4C	KDM4C	Q9H3R0	CHEMBL6175	Eraser	0	11 / 0
Protein-tyrosine phosphatase 1B	PTPN1	P18031	CHEMBL335	Phosphatase	0	96 / 32
Coagulation factor XI	F11	P03951	CHEMBL2820	Protease	0	14 / 0
Serine/threonine-protein kinase PLK4	PLK4	O00444	CHEMBL3788	Kinase	0	2 / 0
Phosphodiesterase 10A	PDE10A	Q9Y233	CHEMBL4409	Phosphodiesterase	0	5 / 0
Aldo-keto-reductase family 1 member C3	AKR1C3	P42330	CHEMBL4681	Enzyme	0	6 / 0
Cytochrome P450 26A1	CYP26A1	O43174	CHEMBL5141	Cytochrome P450	0	6 / 0
G protein-coupled receptor kinase 6	GRK6	P43250	CHEMBL6144	Kinase	0	2 / 0
Lysine-specific demethylase 5A	KDM5A	P29375	CHEMBL2424504	Eraser	0	7 / 0
Tyrosine-protein kinase JAK1	JAK1	P23458	CHEMBL2835	Kinase	0	7 / 0
Tyrosine-protein kinase JAK2	JAK2	O60674	CHEMBL2971	Kinase	0	7 / 0
Macrophage colony stimulating factor receptor	CSF1R	P07333	CHEMBL1844	Kinase	0	3 / 0
Phosphodiesterase 2A	PDE2A	O00408	CHEMBL2652	Phosphodiesterase	0	2 / 0
Matrix metalloproteinase 12	MMP12	P39900	CHEMBL4393	Protease	0	7 / 0
Tyrosine-protein kinase LCK	LCK	P06239	CHEMBL258	Kinase	0	4 / 0
Vascular endothelial growth factor receptor 2	KDR	P35968	CHEMBL279	Kinase	0	32 / 0
Tyrosine-protein kinase TIE-2	TEK	Q02763	CHEMBL4128	Kinase	0	2 / 0
WD repeat-containing protein 5	WDR5	P61964	CHEMBL1075317	Unclassified protein	0	2 / 0
Cathepsin (H and K)	CTSH	P09668	CHEMBL2225	Protease	0	1 / 0
Dipeptidyl peptidase I	CTSC	P53634	CHEMBL2252	Protease	0	1 / 0
Cathepsin K	CTSK	P43235	CHEMBL268	Protease	0	2 / 0

## Sheet: 3,5-dicaffeoylquinic acid.csv
Target	Common name	Uniprot ID	ChEMBL ID	Target Class	Probability*	Known actives (3D/2D)
Aldose reductase	AKR1B1	P15121	CHEMBL1900	Enzyme	0.999159	8 / 24
Aldo-keto reductase family 1 member B10	AKR1B10	O60218	CHEMBL5983	Enzyme	0.999159	1 / 18
Beta amyloid A4 protein	APP	P05067	CHEMBL2487	Membrane receptor	0.546826	3 / 16
Matrix metalloproteinase 2	MMP2	P08253	CHEMBL333	Protease	0.356899	15 / 6
Matrix metalloproteinase 12	MMP12	P39900	CHEMBL4393	Protease	0.356899	21 / 5
Matrix metalloproteinase 13	MMP13	P45452	CHEMBL280	Protease	0.290705	13 / 3
Glucose-6-phosphate translocase	SLC37A4	O43826	CHEMBL3217398	Electrochemical transporter	0.125687	0 / 2
Leukocyte elastase	ELANE	P08246	CHEMBL248	Protease	0.125687	0 / 2
Liver glycogen phosphorylase	PYGL	P06737	CHEMBL2568	Enzyme	0.125687	3 / 1
Protein kinase C delta (by homology)	PRKCD	Q05655	CHEMBL2996	Kinase	0.125687	0 / 50
Carbonic anhydrase VI	CA6	P23280	CHEMBL3025	Lyase	0.125687	0 / 16
Carbonic anhydrase XIII	CA13	Q8N1Q1	CHEMBL3912	Lyase	0.125687	0 / 16
Carbonic anhydrase VB	CA5B	Q9Y2D0	CHEMBL3969	Lyase	0.125687	0 / 14
Carbonic anhydrase VA	CA5A	P35218	CHEMBL4789	Lyase	0.125687	0 / 19
P-glycoprotein 1	ABCB1	P08183	CHEMBL4302	Primary active transporter	0.125687	0 / 71
Phosphodiesterase 4D	PDE4D	Q08499	CHEMBL288	Phosphodiesterase	0.125687	0 / 3
Phosphodiesterase 9A	PDE9A	O76083	CHEMBL3535	Phosphodiesterase	0.125687	0 / 1
Phosphodiesterase 1B	PDE1B	Q01064	CHEMBL4425	Phosphodiesterase	0.125687	0 / 1
DNA polymerase beta (by homology)	POLB	P06746	CHEMBL2392	Enzyme	0.125687	0 / 3
Carbonic anhydrase VII	CA7	P43166	CHEMBL2326	Lyase	0.125687	2 / 23
Carbonic anhydrase XII	CA12	O43570	CHEMBL3242	Lyase	0.125687	26 / 32
Carbonic anhydrase IV	CA4	P22748	CHEMBL3729	Lyase	0.125687	2 / 15
Endothelin receptor ET-A (by homology)	EDNRA	P25101	CHEMBL252	Family A G protein-coupled receptor	0.125687	0 / 1
Carbonic anhydrase II	CA2	P00918	CHEMBL205	Lyase	0.125687	80 / 24
Carbonic anhydrase I	CA1	P00915	CHEMBL261	Lyase	0.125687	55 / 33
Carbonic anhydrase XIV	CA14	Q9ULX7	CHEMBL3510	Lyase	0.125687	13 / 22
Carbonic anhydrase IX	CA9	Q16790	CHEMBL3594	Lyase	0.125687	27 / 36
CD22	CD22	P20273	CHEMBL3218	Adhesion	0.125687	9 / 0
Hydroxycarboxylic acid receptor 2	HCAR2	Q8TDS4	CHEMBL3785	Family A G protein-coupled receptor	0.125687	43 / 0
Serine/threonine protein phosphatase 2A, catalytic subunit, alpha isoform	PPP2CA	P67775	CHEMBL4703	Phosphatase	0	1 / 0
Protein kinase C alpha	PRKCA	P17252	CHEMBL299	Kinase	0	2 / 240
Tyrosinase	TYR	P14679	CHEMBL1973	Oxidoreductase	0	6 / 0
Integrin alpha-V/beta-3	ITGAV ITGB3	P06756 P05106	CHEMBL1907598	Membrane receptor	0	32 / 0
Glutamate carboxypeptidase II	FOLH1	Q04609	CHEMBL1892	Protease	0	33 / 0
Adenosine A3 receptor	ADORA3	P0DMS8	CHEMBL256	Family A G protein-coupled receptor	0	7 / 0
Integrin alpha-IIb/beta-3	ITGA2B ITGB3	P08514 P05106	CHEMBL2093869	Membrane receptor	0	51 / 0
Monoglyceride lipase	MGLL	Q99685	CHEMBL4191	Enzyme	0	0 / 2
C3a anaphylatoxin chemotactic receptor	C3AR1	Q16581	CHEMBL4761	Family A G protein-coupled receptor	0	27 / 0
Aminopeptidase N	ANPEP	P15144	CHEMBL1907	Protease	0	4 / 0
Endoplasmic reticulum aminopeptidase 2	ERAP2	Q6P179	CHEMBL5043	Protease	0	3 / 0
Endoplasmic reticulum aminopeptidase 1	ERAP1	Q9NZ08	CHEMBL5939	Protease	0	2 / 0
Dihydrofolate reductase (by homology)	DHFR	P00374	CHEMBL202	Oxidoreductase	0	7 / 0
Matrix metalloproteinase 8	MMP8	P22894	CHEMBL4588	Protease	0	16 / 0
Phosphodiesterase 5A	PDE5A	O76074	CHEMBL1827	Phosphodiesterase	0	2 / 1
Receptor protein-tyrosine kinase erbB-2	ERBB2	P04626	CHEMBL1824	Kinase	0	0 / 1
Epidermal growth factor receptor erbB1	EGFR	P00533	CHEMBL203	Kinase	0	0 / 2
Estrogen receptor alpha	ESR1	P03372	CHEMBL206	Nuclear receptor	0	0 / 1
Cyclooxygenase-1	PTGS1	P23219	CHEMBL221	Oxidoreductase	0	0 / 2
Norepinephrine transporter	SLC6A2	P23975	CHEMBL222	Electrochemical transporter	0	0 / 3
Tyrosine-protein kinase LCK	LCK	P06239	CHEMBL258	Kinase	0	0 / 1
MAP kinase ERK2	MAPK1	P28482	CHEMBL4040	Kinase	0	0 / 1
Aldo-keto-reductase family 1 member C3	AKR1C3	P42330	CHEMBL4681	Enzyme	0	0 / 12
Aldo-keto reductase family 1 member C4	AKR1C4	P17516	CHEMBL4999	Enzyme	0	0 / 1
Aldo-keto reductase family 1 member C2	AKR1C2	P52895	CHEMBL5847	Enzyme	0	0 / 1
Caspase-3	CASP3	P42574	CHEMBL2334	Protease	0	20 / 0
Carbonic anhydrase III	CA3	P07451	CHEMBL2885	Lyase	0	0 / 2
Arachidonate 5-lipoxygenase	ALOX5	P09917	CHEMBL215	Oxidoreductase	0	0 / 13
Thrombin	F2	P00734	CHEMBL204	Protease	0	16 / 0
Trypsin I	PRSS1	P07477	CHEMBL209	Protease	0	53 / 0
Thrombin and coagulation factor X	F10	P00742	CHEMBL244	Protease	0	36 / 0
Tyrosine-protein kinase SRC	SRC	P12931	CHEMBL267	Kinase	0	2 / 0
Enteropeptidase	TMPRSS15	P98073	CHEMBL1741195	Protease	0	46 / 0
Integrin alpha-4/beta-1	ITGB1 ITGA4	P05556 P13612	CHEMBL1907599	Membrane receptor	0	23 / 0
Integrin alpha-5/beta-1	ITGB1 ITGA5	P05556 P08648	CHEMBL2095226	Membrane receptor	0	13 / 0
Integrin alpha-V/beta-5	ITGB5 ITGAV	P18084 P06756	CHEMBL2096675	Membrane receptor	0	6 / 0
Integrin alpha-V/beta-6	ITGAV ITGB6	P06756 P18564	CHEMBL2111416	Membrane receptor	0	4 / 0
Hepatocyte growth factor receptor	MET	P08581	CHEMBL3717	Kinase	0	0 / 18
Beta-secretase 1	BACE1	P56817	CHEMBL4822	Protease	0	1 / 3
Matrix metalloproteinase 14	MMP14	P50281	CHEMBL3869	Protease	0	2 / 0
Matrix metalloproteinase 7	MMP7	P09237	CHEMBL4073	Protease	0	1 / 0
Low molecular weight phosphotyrosine protein phosphatase	ACP1	P24666	CHEMBL4903	Phosphatase	0	0 / 1
Purinergic receptor P2Y12	P2RY12	Q9H244	CHEMBL2001	Family A G protein-coupled receptor	0	13 / 0
Leukocyte adhesion molecule-1	SELL	P14151	CHEMBL3161	Adhesion	0	3 / 0
G protein-coupled receptor 44	PTGDR2	Q9Y5Y4	CHEMBL5071	Family A G protein-coupled receptor	0	1 / 0
P-selectin	SELP	P16109	CHEMBL5378	Adhesion	0	3 / 0
Neprilysin	MME	P08473	CHEMBL1944	Protease	0	12 / 0
Coagulation factor VII	F7	P08709	CHEMBL3991	Protease	0	11 / 0
Serine/threonine-protein kinase WEE1	WEE1	P30291	CHEMBL5491	Kinase	0	1 / 0
Butyrylcholinesterase	BCHE	P06276	CHEMBL1914	Hydrolase	0	0 / 3
Angiotensin-converting enzyme (by homology)	ACE	P12821	CHEMBL1808	Protease	0	20 / 0
Myelin-associated glycoprotein	MAG	P20916	CHEMBL5807	Unclassified protein	0	1 / 0
Calpain 1	CAPN1	P07384	CHEMBL3891	Protease	0	3 / 0
Coagulation factor VII/tissue factor	F3 F7	P13726 P08709	CHEMBL2095194	Protease	0	13 / 0
Coagulation factor VII/tissue factor	F3	P13726	CHEMBL4081	Surface antigen	0	10 / 0
Dual-specificity tyrosine-phosphorylation regulated kinase 1A	DYRK1A	Q13627	CHEMBL2292	Kinase	0	0 / 8
Dual specificty protein kinase CLK1	CLK1	P49759	CHEMBL4224	Kinase	0	0 / 3
Dual specificity tyrosine-phosphorylation-regulated kinase 1B	DYRK1B	Q9Y463	CHEMBL5543	Kinase	0	0 / 7
Neuropilin-1	NRP1	O14786	CHEMBL5174	Secreted protein	0	3 / 0
Chymase	CMA1	P23946	CHEMBL4068	Protease	0	1 / 0
Plasma kallikrein	KLKB1	P03952	CHEMBL2000	Protease	0	4 / 0
Matrix metalloproteinase 10	MMP10	P09238	CHEMBL4270	Protease	0	10 / 0
Sialidase 2	NEU2	Q9Y3R4	CHEMBL3200	Enzyme	0	1 / 0
Transcription factor AP1	FOS JUN	P01100 P05412	CHEMBL2111421	Transcription factor	0	1 / 0
Tyrosine-protein kinase SYK	SYK	P43405	CHEMBL2599	Kinase	0	2 / 0
Sodium/glucose cotransporter 2	SLC5A2	P31639	CHEMBL3884	Electrochemical transporter	0	2 / 0
Sodium/glucose cotransporter 1	SLC5A1	P13866	CHEMBL4979	Electrochemical transporter	0	1 / 0
Plasminogen	PLG	P00747	CHEMBL1801	Protease	0	6 / 0
Matrix metalloproteinase 9	MMP9	P14780	CHEMBL321	Protease	0	3 / 4
NAD-dependent deacetylase sirtuin 1	SIRT1	Q96EB6	CHEMBL4506	Eraser	0	1 / 0
Apoptosis regulator Bcl-X	BCL2L1	Q07817	CHEMBL4625	Other ion channel	0	1 / 0

## Sheet: Apocynoside I.csv
Target	Common name	Uniprot ID	ChEMBL ID	Target Class	Probability*	Known actives (3D/2D)
Sodium/glucose cotransporter 2	SLC5A2	P31639	CHEMBL3884	Electrochemical transporter	0.113286	449 / 0
Serine/threonine protein phosphatase PP1-gamma catalytic subunit	PPP1CC	P36873	CHEMBL4438	Phosphatase	0.113286	0 / 3
Serine/threonine protein phosphatase 2A, catalytic subunit, alpha isoform	PPP2CA	P67775	CHEMBL4703	Phosphatase	0.113286	0 / 8
Serine/threonine protein phosphatase 2A, 56 kDa regulatory subunit, alpha isoform	PPP2R5A	Q15172	CHEMBL4763	Phosphatase	0.113286	0 / 1
Sodium/glucose cotransporter 1	SLC5A1	P13866	CHEMBL4979	Electrochemical transporter	0.113286	137 / 0
Adenosine A2a receptor (by homology)	ADORA2A	P29274	CHEMBL251	Family A G protein-coupled receptor	0.113286	347 / 0
Adenosine A3 receptor	ADORA3	P0DMS8	CHEMBL256	Family A G protein-coupled receptor	0.113286	242 / 0
Protein-tyrosine phosphatase 1B	PTPN1	P18031	CHEMBL335	Phosphatase	0.113286	54 / 23
Equilibrative nucleoside transporter 1	SLC29A1	Q99808	CHEMBL1997	Electrochemical transporter	0.113286	93 / 0
Interleukin-8 receptor B	CXCR2	P25025	CHEMBL2434	Family A G protein-coupled receptor	0.113286	4 / 0
Matrix metalloproteinase 9	MMP9	P14780	CHEMBL321	Protease	0.113286	29 / 1
11-beta-hydroxysteroid dehydrogenase 2	HSD11B2	P80365	CHEMBL3746	Enzyme	0.113286	0 / 2
Lysine-specific demethylase 3A	KDM3A	Q9Y4C1	CHEMBL1938209	Eraser	0.113286	3 / 0
Neprilysin (by homology)	MME	P08473	CHEMBL1944	Protease	0.113286	126 / 0
Lysine-specific demethylase 5B	KDM5B	Q9UGL1	CHEMBL3774295	Eraser	0.113286	5 / 0
Lysine-specific demethylase 4D	KDM4D	Q6B0I6	CHEMBL6138	Eraser	0.113286	5 / 0
Lysine-specific demethylase 4C	KDM4C	Q9H3R0	CHEMBL6175	Eraser	0.113286	21 / 0
c-Jun N-terminal kinase 3	MAPK10	P53779	CHEMBL2637	Kinase	0.113286	4 / 0
Beta-glucocerebrosidase	GBA	P04062	CHEMBL2179	Enzyme	0.113286	49 / 0
Hexokinase type II	HK2	P52789	CHEMBL2640	Enzyme	0.113286	4 / 0
Hexokinase type I	HK1	P19367	CHEMBL2688	Enzyme	0.113286	4 / 0
Tyrosinase	TYR	P14679	CHEMBL1973	Oxidoreductase	0.113286	14 / 0
Heat shock cognate 71 kDa protein	HSPA8	P11142	CHEMBL1275223	Other cytosolic protein	0.113286	9 / 0
78 kDa glucose-regulated protein	HSPA5	P11021	CHEMBL1781865	Unclassified protein	0.113286	5 / 0
DNA topoisomerase I	TOP1	P11387	CHEMBL1781	Isomerase	0.113286	22 / 0
Bifunctional protein NCOAT	OGA	O60502	CHEMBL5921	Enzyme	0.113286	44 / 0
Vascular endothelial growth factor receptor 1	FLT1	P17948	CHEMBL1868	Kinase	0.113286	6 / 0
Stem cell growth factor receptor	KIT	P10721	CHEMBL1936	Kinase	0.113286	2 / 0
Adenosine kinase	ADK	P55263	CHEMBL3589	Enzyme	0.113286	89 / 0
PI3-kinase p110-alpha subunit	PIK3CA	P42336	CHEMBL4005	Enzyme	0.113286	35 / 0
Nuclear receptor ROR-gamma	RORC	P51449	CHEMBL1741186	Nuclear receptor	0.113286	0 / 3
Sodium/potassium-transporting ATPase alpha-1 chain	ATP1A1	P05023	CHEMBL1807	Primary active transporter	0.113286	0 / 2
Insulin-like growth factor binding protein 3	IGFBP3	P17936	CHEMBL3997	Secreted protein	0.113286	26 / 0
Low affinity sodium-glucose cotransporter	SLC5A4	Q9NY91	CHEMBL1770047	Electrochemical transporter	0.113286	16 / 0
Alpha-L-fucosidase I	FUCA1	P04066	CHEMBL4176	Enzyme	0.113286	40 / 0
Matrix metalloproteinase 1	MMP1	P03956	CHEMBL332	Protease	0.113286	24 / 0
Matrix metalloproteinase 14	MMP14	P50281	CHEMBL3869	Protease	0.113286	5 / 0
Matrix metalloproteinase 8	MMP8	P22894	CHEMBL4588	Protease	0.113286	41 / 0
Matrix metalloproteinase 13	MMP13	P45452	CHEMBL280	Protease	0.113286	22 / 0
Matrix metalloproteinase 7	MMP7	P09237	CHEMBL4073	Protease	0.113286	5 / 0
Transforming protein p21/H-Ras-1	HRAS	P01112	CHEMBL2167	Other cytosolic protein	0.113286	2 / 0
Heat shock protein HSP 90-beta	HSP90AB1	P08238	CHEMBL4303	Other cytosolic protein	0.113286	3 / 0
Dual-specificity tyrosine-phosphorylation regulated kinase 1A (by homology)	DYRK1A	Q13627	CHEMBL2292	Kinase	0.113286	8 / 0
Dual-specificity tyrosine-phosphorylation regulated kinase 2	DYRK2	Q92630	CHEMBL4376	Kinase	0.113286	4 / 0
Aldo-keto-reductase family 1 member C3	AKR1C3	P42330	CHEMBL4681	Enzyme	0.113286	32 / 0
Type-1 angiotensin II receptor	AGTR1	P30556	CHEMBL227	Family A G protein-coupled receptor	0.113286	15 / 0
Leukocyte elastase	ELANE	P08246	CHEMBL248	Protease	0.113286	11 / 0
Integrin alpha-4/beta-1	ITGB1 ITGA4	P05556 P13612	CHEMBL1907599	Membrane receptor	0.113286	85 / 0
Cyclin-dependent kinase 2/cyclin A	CDK2 CCNA1 CCNA2	P24941 P78396 P20248	CHEMBL2094128	Other cytosolic protein	0.113286	10 / 0
Protein kinase C alpha	PRKCA	P17252	CHEMBL299	Kinase	0.113286	3 / 194
Tyrosine-protein kinase JAK3	JAK3	P52333	CHEMBL2148	Kinase	0.113286	2 / 0
Endothelin-converting enzyme 1	ECE1	P42892	CHEMBL4791	Protease	0.113286	32 / 0
Tyrosine-protein kinase ABL	ABL1	P00519	CHEMBL1862	Kinase	0.113286	6 / 0
Ephrin type-A receptor 2	EPHA2	P29317	CHEMBL2068	Kinase	0.113286	1 / 0
Tyrosine-protein kinase LCK	LCK	P06239	CHEMBL258	Kinase	0.113286	3 / 0
Tyrosine-protein kinase SRC	SRC	P12931	CHEMBL267	Kinase	0.113286	8 / 0
Mitogen-activated protein kinase kinase kinase 9	MAP3K9	P80192	CHEMBL2872	Kinase	0.113286	2 / 0
Fibroblast growth factor receptor 1	FGFR1	P11362	CHEMBL3650	Kinase	0.113286	9 / 0
Serine/threonine-protein kinase Aurora-A	AURKA	O14965	CHEMBL4722	Kinase	0.113286	34 / 0
Tyrosine-protein kinase BTK	BTK	Q06187	CHEMBL5251	Kinase	0.113286	1 / 0
Lysine-specific demethylase 4A	KDM4A	O75164	CHEMBL5896	Eraser	0.113286	7 / 0
Vascular endothelial growth factor receptor 2	KDR	P35968	CHEMBL279	Kinase	0.113286	18 / 1
Serine/threonine-protein kinase PIM1	PIM1	P11309	CHEMBL2147	Kinase	0.113286	19 / 0
Valyl-tRNA synthetase 2	VARS	P26640	CHEMBL2612	Enzyme	0.113286	1 / 0
Leucyl-tRNA synthetase	LARS	Q9P2J5	CHEMBL3258	Enzyme	0.113286	4 / 0
P47929	LGALS7	P47929	CHEMBL5008	Other cytosolic protein	0.113286	2 / 0
Galectin-9	LGALS9	O00182	CHEMBL5474	Other cytosolic protein	0.113286	2 / 0
c-Jun N-terminal kinase 1	MAPK8	P45983	CHEMBL2276	Kinase	0	14 / 0
Glycine receptor subunit alpha-1	GLRA1	P23415	CHEMBL5845	Ligand-gated ion channel	0	0 / 4
Glycine receptor subunit alpha-2	GLRA2	P23416	CHEMBL5871	Ligand-gated ion channel	0	0 / 3
AMP deaminase 3	AMPD3	Q01432	CHEMBL2912	Enzyme	0	16 / 0
Dual specificity mitogen-activated protein kinase kinase 1	MAP2K1	Q02750	CHEMBL3587	Kinase	0	52 / 0
Leukotriene A4 hydrolase	LTA4H	P09960	CHEMBL4618	Protease	0	21 / 0
Carboxypeptidase A1	CPA1	P15085	CHEMBL2088	Protease	0	9 / 0
Beta-galactosidase	GLB1	P16278	CHEMBL2522	Hydrolase	0	3 / 0
Liver glycogen phosphorylase	PYGL	P06737	CHEMBL2568	Enzyme	0	79 / 0
Muscle glycogen phosphorylase	PYGM	P11217	CHEMBL3526	Enzyme	0	27 / 0
Caspase-3	CASP3	P42574	CHEMBL2334	Protease	0	95 / 0
Endothelin receptor ET-B	EDNRB	P24530	CHEMBL1785	Family A G protein-coupled receptor	0	28 / 0
Bone morphogenetic protein 1	BMP1	P13497	CHEMBL3898	Protease	0	7 / 0
Platelet activating factor receptor	PTAFR	P25105	CHEMBL250	Family A G protein-coupled receptor	0	0 / 7
Maltase-glucoamylase	MGAM	O43451	CHEMBL2074	Hydrolase	0	15 / 0
Sucrase-isomaltase	SI	P14410	CHEMBL2748	Enzyme	0	16 / 0
Zinc finger protein GLI1	GLI1	P08151	CHEMBL5461	Transcription factor	0	0 / 2
Matrix metalloproteinase 3	MMP3	P08254	CHEMBL283	Protease	0	19 / 0
Phosphodiesterase 7A	PDE7A	Q13946	CHEMBL3012	Phosphodiesterase	0	5 / 0
Transthyretin	TTR	P02766	CHEMBL3194	Secreted protein	0	6 / 0
Egl nine homolog 1	EGLN1	Q9GZT9	CHEMBL5697	Oxidoreductase	0	22 / 0
Glutamate carboxypeptidase II	FOLH1	Q04609	CHEMBL1892	Protease	0	43 / 0
Ceramide glucosyltransferase	UGCG	Q16739	CHEMBL2063	Transferase	0	10 / 0
Adenosine A2b receptor	ADORA2B	P29275	CHEMBL255	Family A G protein-coupled receptor	0	20 / 0
Beta-glucosidase	GBA2	Q9HCG7	CHEMBL3761	Enzyme	0	16 / 0
NADPH oxidase 4	NOX4	Q9NPH5	CHEMBL1250375	Enzyme	0	2 / 0
G-protein coupled receptor 35	GPR35	Q9HC97	CHEMBL1293267	Family A G protein-coupled receptor	0	40 / 0
Hepatocyte growth factor receptor	MET	P08581	CHEMBL3717	Kinase	0	8 / 0
MAP kinase ERK2	MAPK1	P28482	CHEMBL4040	Kinase	0	9 / 0
Chymase	CMA1	P23946	CHEMBL4068	Protease	0	13 / 0
Cathepsin G	CTSG	P08311	CHEMBL4071	Protease	0	3 / 0
Aldose reductase	AKR1B1	P15121	CHEMBL1900	Enzyme	0	128 / 0
Adenosine A1 receptor (by homology)	ADORA1	P30542	CHEMBL226	Family A G protein-coupled receptor	0	615 / 1

## Sheet: Biochanin A.csv
Target	Common name	Uniprot ID	ChEMBL ID	Target Class	Probability*	Known actives (3D/2D)
Cytochrome P450 19A1	CYP19A1	P11511	CHEMBL1978	Cytochrome P450	1	8 / 27
Carbonic anhydrase VII	CA7	P43166	CHEMBL2326	Lyase	1	8 / 20
Estradiol 17-beta-dehydrogenase 2	HSD17B2	P37059	CHEMBL2789	Enzyme	1	12 / 3
Carbonic anhydrase XII	CA12	O43570	CHEMBL3242	Lyase	1	11 / 27
Carbonic anhydrase IV	CA4	P22748	CHEMBL3729	Lyase	1	9 / 13
Carbonyl reductase [NADPH] 1	CBR1	P16152	CHEMBL5586	Enzyme	1	3 / 3
P-glycoprotein 1	ABCB1	P08183	CHEMBL4302	Primary active transporter	0.22133	13 / 40
Estradiol 17-beta-dehydrogenase 1	HSD17B1	P14061	CHEMBL3181	Enzyme	0.196657	12 / 4
Estrogen receptor alpha	ESR1	P03372	CHEMBL206	Nuclear receptor	0.163737	50 / 71
Estrogen receptor beta	ESR2	Q92731	CHEMBL242	Nuclear receptor	0.163737	57 / 58
Arachidonate 12-lipoxygenase	ALOX12	P18054	CHEMBL3687	Enzyme	0.147257	9 / 12
Epidermal growth factor receptor erbB1	EGFR	P00533	CHEMBL203	Kinase	0.139062	8 / 26
ATP-binding cassette sub-family G member 2	ABCG2	Q9UNQ0	CHEMBL5393	Primary active transporter	0.130792	6 / 39
Aldehyde dehydrogenase	ALDH2	P05091	CHEMBL1935	Oxidoreductase	0.130792	1 / 43
Thromboxane-A synthase	TBXAS1	P24557	CHEMBL1835	Cytochrome P450	0.122582	1 / 1
Monoamine oxidase A	MAOA	P21397	CHEMBL1951	Oxidoreductase	0.122582	5 / 55
Maltase-glucoamylase	MGAM	O43451	CHEMBL2074	Hydrolase	0.122582	1 / 1
Serotonin 2a (5-HT2a) receptor	HTR2A	P28223	CHEMBL224	Family A G protein-coupled receptor	0.122582	1 / 3
Serotonin 2c (5-HT2c) receptor	HTR2C	P28335	CHEMBL225	Family A G protein-coupled receptor	0.122582	1 / 3
Adenosine A1 receptor (by homology)	ADORA1	P30542	CHEMBL226	Family A G protein-coupled receptor	0.122582	8 / 19
Adenosine A2a receptor	ADORA2A	P29274	CHEMBL251	Family A G protein-coupled receptor	0.122582	7 / 14
Estrogen-related receptor alpha	ESRRA	P11474	CHEMBL3429	Nuclear receptor	0.122582	2 / 2
Estrogen-related receptor beta	ESRRB	O95718	CHEMBL3751	Nuclear receptor	0.122582	1 / 1
Interleukin-2	IL2	P60568	CHEMBL5880	Secreted protein	0.122582	1 / 4
Cyclooxygenase-1	PTGS1	P23219	CHEMBL221	Oxidoreductase	0.114338	0 / 3
Norepinephrine transporter	SLC6A2	P23975	CHEMBL222	Electrochemical transporter	0.114338	0 / 1
Arachidonate 15-lipoxygenase	ALOX15	P16050	CHEMBL2903	Enzyme	0.1061	7 / 9
Xanthine dehydrogenase	XDH	P47989	CHEMBL1929	Oxidoreductase	0.1061	13 / 19
Tyrosinase (by homology)	TYR	P14679	CHEMBL1973	Oxidoreductase	0.0978745	2 / 2
Macrophage migration inhibitory factor	MIF	P14174	CHEMBL2085	Enzyme	0.0978745	2 / 8
Carbonic anhydrase II	CA2	P00918	CHEMBL205	Lyase	0.0978745	20 / 24
Receptor-type tyrosine-protein phosphatase S	PTPRS	Q13332	CHEMBL2396508	Phosphatase	0.0978745	3 / 7
Peroxisome proliferator-activated receptor alpha	PPARA	Q07869	CHEMBL239	Nuclear receptor	0.0978745	1 / 1
Toll-like receptor (TLR7/TLR9)	TLR9	Q9NR96	CHEMBL5804	Toll-like and Il-1 receptors	0.0978745	0 / 2
Carbonic anhydrase I	CA1	P00915	CHEMBL261	Lyase	0.0978745	6 / 23
Cytochrome P450 1B1	CYP1B1	Q16678	CHEMBL4878	Cytochrome P450	0.0978745	12 / 34
6-phosphofructo-2-kinase/fructose-2,6-bisphosphatase 3	PFKFB3	Q16875	CHEMBL2331053	Enzyme	0.0978745	1 / 2
Serum paraoxonase/arylesterase 1	PON1	P27169	CHEMBL3167	Enzyme	0.0978745	0 / 1
Carbonic anhydrase VB	CA5B	Q9Y2D0	CHEMBL3969	Lyase	0.0978745	0 / 7
Monoamine oxidase B	MAOB	P27338	CHEMBL2039	Oxidoreductase	0.0978745	1 / 117
NADPH oxidase 4	NOX4	Q9NPH5	CHEMBL1250375	Enzyme	0.0978745	6 / 7
Steryl-sulfatase	STS	P08842	CHEMBL3559	Enzyme	0.0978745	0 / 3
Acetylcholinesterase	ACHE	P22303	CHEMBL220	Hydrolase	0.0978745	4 / 63
Protein-tyrosine phosphatase 1B	PTPN1	P18031	CHEMBL335	Phosphatase	0.0978745	4 / 17
Heat shock protein HSP 90-beta	HSP90AB1	P08238	CHEMBL4303	Other cytosolic protein	0.0978745	13 / 0
Carbonic anhydrase IX	CA9	Q16790	CHEMBL3594	Lyase	0.0978745	5 / 28
CDC7/DBF4 (Cell division cycle 7-related protein kinase/Activator of S phase kinase)	CDC7	O00311	CHEMBL5443	Kinase	0.0978745	1 / 0
Glucagon receptor	GCGR	P47871	CHEMBL1985	Family B G protein-coupled receptor	0.0978745	8 / 0
Tissue-type plasminogen activator	PLAT	P00750	CHEMBL1873	Protease	0	8 / 0
Thrombin and coagulation factor X	F10	P00742	CHEMBL244	Protease	0	11 / 0
Urokinase-type plasminogen activator	PLAU	P00749	CHEMBL3286	Protease	0	12 / 0
Induced myeloid leukemia cell differentiation protein Mcl-1	MCL1	Q07820	CHEMBL4361	Other cytosolic protein	0	5 / 4
G-protein coupled receptor 84	GPR84	Q9NQS5	CHEMBL3714079	Family A G protein-coupled receptor	0	3 / 0
Dual specificity protein phosphatase 3	DUSP3	P51452	CHEMBL2635	Phosphatase	0	1 / 0
Dual specificity phosphatase Cdc25B	CDC25B	P30305	CHEMBL4804	Phosphatase	0	1 / 0
Multidrug resistance-associated protein 1	ABCC1	P33527	CHEMBL3004	Primary active transporter	0	7 / 10
Endoplasmin	HSP90B1	P14625	CHEMBL1075323	Other membrane protein	0	12 / 0
Bcl2-antagonist of cell death (BAD)	BAD	Q92934	CHEMBL3817	Other cytosolic protein	0	0 / 1
Thromboxane A2 receptor	TBXA2R	P21731	CHEMBL2069	Family A G protein-coupled receptor	0	1 / 0
Serine/threonine-protein kinase Chk1	CHEK1	O14757	CHEMBL4630	Kinase	0	14 / 0
Serine/threonine-protein kinase WEE1	WEE1	P30291	CHEMBL5491	Kinase	0	2 / 0
Alkaline phosphatase, tissue-nonspecific isozyme	ALPL	P05186	CHEMBL5979	Enzyme	0	1 / 0
Heat shock protein HSP 90-alpha	HSP90AA1	P07900	CHEMBL3880	Other cytosolic protein	0	23 / 0
Carbonic anhydrase III	CA3	P07451	CHEMBL2885	Lyase	0	1 / 7
Carbonic anhydrase VI	CA6	P23280	CHEMBL3025	Lyase	0	3 / 7
Carbonic anhydrase XIV	CA14	Q9ULX7	CHEMBL3510	Lyase	0	1 / 11
Carbonic anhydrase XIII	CA13	Q8N1Q1	CHEMBL3912	Lyase	0	1 / 13
Carbonic anhydrase VA	CA5A	P35218	CHEMBL4789	Lyase	0	1 / 5
Insulin-like growth factor binding protein 3	IGFBP3	P17936	CHEMBL3997	Secreted protein	0	2 / 0
Peroxisome proliferator-activated receptor gamma	PPARG	P37231	CHEMBL235	Nuclear receptor	0	0 / 2
Troponin, cardiac muscle	TNNC1 TNNT2 TNNI3	P63316 P45379 P19429	CHEMBL2095202	Unclassified protein	0	1 / 0
Alpha-synuclein	SNCA	P37840	CHEMBL6152	Unclassified protein	0	1 / 0
Tyrosine-protein kinase BRK	PTK6	Q13882	CHEMBL4601	Kinase	0	1 / 0
Apoptosis regulator Bcl-2	BCL2	P10415	CHEMBL4860	Other ion channel	0	4 / 4
Toll-like receptor 8	TLR8	Q9NR97	CHEMBL5805	Toll-like and Il-1 receptors	0	1 / 0
Neurotensin receptor 3	SORT1	Q99523	CHEMBL3091	Membrane receptor	0	1 / 0
Beta-secretase 1	BACE1	P56817	CHEMBL4822	Protease	0	14 / 19
Protein-arginine N-methyltransferase 1	PRMT1	Q99873	CHEMBL5524	Writer	0	1 / 0
Insulin-like growth factor binding protein 6	IGFBP6	P24592	CHEMBL2139	Secreted protein	0	1 / 0
Insulin-like growth factor binding protein 4	IGFBP4	P22692	CHEMBL2310	Secreted protein	0	1 / 0
Insulin-like growth factor binding protein 5	IGFBP5	P24593	CHEMBL2665	Secreted protein	0	1 / 0
Insulin-like growth factor binding protein 2	IGFBP2	P18065	CHEMBL3088	Secreted protein	0	1 / 0
Insulin-like growth factor binding protein 1	IGFBP1	P08833	CHEMBL4178	Secreted protein	0	1 / 0
Glutamate [NMDA] receptor subunit epsilon 2	GRIN2B	Q13224	CHEMBL1904	Ligand-gated ion channel	0	6 / 0
Aldose reductase	AKR1B1	P15121	CHEMBL1900	Enzyme	0	16 / 52
Kinesin-like protein 1	KIF11	P52732	CHEMBL4581	Other cytosolic protein	0	0 / 8
Cyclin-dependent kinase 4/cyclin D1	CCND1 CDK4	P24385 P11802	CHEMBL1907601	Kinase	0	17 / 0
Trypsin I	PRSS1	P07477	CHEMBL209	Protease	0	3 / 0
C-C chemokine receptor type 4	CCR4	P51679	CHEMBL2414	Family A G protein-coupled receptor	0	3 / 0
Serine/threonine-protein kinase Chk2	CHEK2	O96017	CHEMBL2527	Kinase	0	27 / 0
TNF-alpha	TNF	P01375	CHEMBL1825	Secreted protein	0	0 / 1
Ribosomal protein S6 kinase alpha 3	RPS6KA3	P51812	CHEMBL2345	Kinase	0	2 / 0
Phosphodiesterase 10A	PDE10A	Q9Y233	CHEMBL4409	Phosphodiesterase	0	2 / 0
Delta opioid receptor	OPRD1	P41143	CHEMBL236	Family A G protein-coupled receptor	0	2 / 5
Cytosolic phospholipase A2	PLA2G4A	P47712	CHEMBL3816	Enzyme	0	0 / 1
Serine/threonine-protein kinase RAF	RAF1	P04049	CHEMBL1906	Kinase	0	7 / 0
Catechol O-methyltransferase (by homology)	COMT	P21964	CHEMBL2023	Transferase	0	5 / 0
Nerve growth factor receptor Trk-A	NTRK1	P04629	CHEMBL2815	Kinase	0	1 / 0
Serine/threonine-protein kinase PIM2	PIM2	Q9P1W9	CHEMBL4523	Kinase	0	2 / 0
Serine/threonine-protein kinase B-raf	BRAF	P15056	CHEMBL5145	Kinase	0	1 / 0

## Sheet: Bremazocine.csv
Target	Common name	Uniprot ID	ChEMBL ID	Target Class	Probability*	Known actives (3D/2D)
Delta opioid receptor	OPRD1	P41143	CHEMBL236	Family A G protein-coupled receptor	0.986222	178 / 1570
Kappa Opioid receptor	OPRK1	P41145	CHEMBL237	Family A G protein-coupled receptor	0.986222	191 / 1016
Mu opioid receptor (by homology)	OPRM1	P35372	CHEMBL233	Family A G protein-coupled receptor	0.643208	266 / 1932
Dopamine D2 receptor (by homology)	DRD2	P14416	CHEMBL217	Family A G protein-coupled receptor	0.209877	155 / 1003
Sigma opioid receptor	SIGMAR1	Q99720	CHEMBL287	Membrane receptor	0.18493	117 / 706
Dopamine D3 receptor	DRD3	P35462	CHEMBL234	Family A G protein-coupled receptor	0.143269	93 / 505
Serotonin 1a (5-HT1a) receptor	HTR1A	P08908	CHEMBL214	Family A G protein-coupled receptor	0.143269	48 / 228
Glutamate NMDA receptor; GRIN1/GRIN2A	GRIN2A GRIN1	Q12879 Q05586	CHEMBL1907604	Ligand-gated ion channel	0.134939	0 / 7
Dopamine D1 receptor	DRD1	P21728	CHEMBL2056	Family A G protein-coupled receptor	0.12661	18 / 175
Neuronal acetylcholine receptor; alpha4/beta2	CHRNA4 CHRNB2	P43681 P17787	CHEMBL1907589	Ligand-gated ion channel	0.118277	5 / 38
Muscarinic acetylcholine receptor M2	CHRM2	P08172	CHEMBL211	Family A G protein-coupled receptor	0.118277	30 / 100
Serotonin transporter	SLC6A4	P31645	CHEMBL228	Electrochemical transporter	0.109946	349 / 931
Dopamine D4 receptor	DRD4	P21917	CHEMBL219	Family A G protein-coupled receptor	0.109946	58 / 128
Muscarinic acetylcholine receptor M1	CHRM1	P11229	CHEMBL216	Family A G protein-coupled receptor	0.109946	41 / 81
Anti-estrogen binding site (AEBS)	EBP	Q15125	CHEMBL4931	Enzyme	0.101614	2 / 11
Dopamine transporter	SLC6A3	Q01959	CHEMBL238	Electrochemical transporter	0.101614	200 / 1015
Vesicular acetylcholine transporter	SLC18A3	Q16572	CHEMBL4767	Electrochemical transporter	0.101614	72 / 128
Serotonin 2c (5-HT2c) receptor	HTR2C	P28335	CHEMBL225	Family A G protein-coupled receptor	0.101614	16 / 123
Toll-like receptor 4 (by homology)	TLR4	O00206	CHEMBL5255	Toll-like and Il-1 receptors	0.101614	3 / 11
Alpha-1b adrenergic receptor	ADRA1B	P35368	CHEMBL232	Family A G protein-coupled receptor	0.101614	0 / 37
11-beta-hydroxysteroid dehydrogenase 1	HSD11B1	P28845	CHEMBL4235	Enzyme	0.101614	14 / 318
Glutamate NMDA receptor; GRIN1/GRIN2B	GRIN1 GRIN2B	Q05586 Q13224	CHEMBL1907603	Ligand-gated ion channel	0.101614	8 / 23
Neuronal acetylcholine receptor protein alpha-7 subunit	CHRNA7	P36544	CHEMBL2492	Ligand-gated ion channel	0.101614	3 / 9
Serotonin 2a (5-HT2a) receptor	HTR2A	P28223	CHEMBL224	Family A G protein-coupled receptor	0.101614	40 / 260
Norepinephrine transporter	SLC6A2	P23975	CHEMBL222	Electrochemical transporter	0.101614	251 / 456
Alpha-1a adrenergic receptor	ADRA1A	P35348	CHEMBL229	Family A G protein-coupled receptor	0.101614	20 / 68
Serotonin 1b (5-HT1b) receptor	HTR1B	P28222	CHEMBL1898	Family A G protein-coupled receptor	0.101614	17 / 62
Serotonin 1d (5-HT1d) receptor	HTR1D	P28221	CHEMBL1983	Family A G protein-coupled receptor	0.101614	18 / 62
Steroid 5-alpha-reductase 1	SRD5A1	P18405	CHEMBL1787	Oxidoreductase	0.101614	0 / 37
Synaptic vesicular amine transporter	SLC18A2	Q05940	CHEMBL1893	Electrochemical transporter	0.101614	14 / 164
Dopamine D5 receptor	DRD5	P21918	CHEMBL1850	Family A G protein-coupled receptor	0.101614	4 / 68
LXR-alpha	NR1H3	Q13133	CHEMBL2808	Nuclear receptor	0.101614	0 / 24
LXR-beta	NR1H2	P55055	CHEMBL4093	Nuclear receptor	0.101614	0 / 24
Neuronal acetylcholine receptor; alpha3/beta4	CHRNA3 CHRNB4	P32297 P30926	CHEMBL1907594	Ligand-gated ion channel	0.101614	1 / 19
Histamine H3 receptor	HRH3	Q9Y5N1	CHEMBL264	Family A G protein-coupled receptor	0.101614	15 / 207
Quinone reductase 2	NQO2	P16083	CHEMBL3959	Enzyme	0.101614	0 / 27
Nociceptin receptor	OPRL1	P41146	CHEMBL2014	Family A G protein-coupled receptor	0.101614	106 / 101
HERG	KCNH2	Q12809	CHEMBL240	Voltage-gated ion channel	0.101614	62 / 113
Carbonic anhydrase VII	CA7	P43166	CHEMBL2326	Lyase	0.101614	0 / 1
Carbonic anhydrase III	CA3	P07451	CHEMBL2885	Lyase	0.101614	0 / 1
Carbonic anhydrase VI	CA6	P23280	CHEMBL3025	Lyase	0.101614	0 / 1
Carbonic anhydrase XII	CA12	O43570	CHEMBL3242	Lyase	0.101614	0 / 1
Carbonic anhydrase IV	CA4	P22748	CHEMBL3729	Lyase	0.101614	0 / 1
Carbonic anhydrase XIII	CA13	Q8N1Q1	CHEMBL3912	Lyase	0.101614	0 / 1
Carbonic anhydrase VB	CA5B	Q9Y2D0	CHEMBL3969	Lyase	0.101614	0 / 1
Carbonic anhydrase VA	CA5A	P35218	CHEMBL4789	Lyase	0.101614	0 / 1
Serotonin 7 (5-HT7) receptor	HTR7	P34969	CHEMBL3155	Family A G protein-coupled receptor	0.101614	13 / 38
Glutamate [NMDA] receptor subunit epsilon 2	GRIN2B	Q13224	CHEMBL1904	Ligand-gated ion channel	0.101614	6 / 20
Beta-1 adrenergic receptor	ADRB1	P08588	CHEMBL213	Family A G protein-coupled receptor	0.101614	15 / 32
Alpha-2a adrenergic receptor	ADRA2A	P08913	CHEMBL1867	Family A G protein-coupled receptor	0.101614	6 / 24
Adrenergic receptor alpha-2	ADRA2C	P18825	CHEMBL1916	Family A G protein-coupled receptor	0.101614	7 / 24
Alpha-2b adrenergic receptor	ADRA2B	P18089	CHEMBL1942	Family A G protein-coupled receptor	0.101614	3 / 18
Adenosine A3 receptor	ADORA3	P0DMS8	CHEMBL256	Family A G protein-coupled receptor	0.101614	1 / 7
Histamine H1 receptor	HRH1	P35367	CHEMBL231	Family A G protein-coupled receptor	0.101614	18 / 53
Butyrylcholinesterase	BCHE	P06276	CHEMBL1914	Hydrolase	0.101614	3 / 27
Acetylcholinesterase	ACHE	P22303	CHEMBL220	Hydrolase	0.101614	9 / 121
Adrenergic receptor beta	ADRB2	P07550	CHEMBL210	Family A G protein-coupled receptor	0.101614	21 / 75
Lysosomal Pro-X carboxypeptidase	PRCP	P42785	CHEMBL2335	Protease	0.101614	11 / 9
Cannabinoid receptor 1	CNR1	P21554	CHEMBL218	Family A G protein-coupled receptor	0	12 / 77
Dipeptidyl peptidase IV	DPP4	P27487	CHEMBL284	Protease	0	132 / 101
Peptide N-myristoyltransferase 1	NMT1	P30419	CHEMBL2593	Enzyme	0	2 / 0
Melatonin receptor 1A	MTNR1A	P48039	CHEMBL1945	Family A G protein-coupled receptor	0	0 / 90
Melatonin receptor 1B	MTNR1B	P49286	CHEMBL1946	Family A G protein-coupled receptor	0	0 / 99
Serotonin 5a (5-HT5a) receptor	HTR5A	P47898	CHEMBL3426	Family A G protein-coupled receptor	0	2 / 23
Serotonin 2b (5-HT2b) receptor	HTR2B	P41595	CHEMBL1833	Family A G protein-coupled receptor	0	8 / 77
Protein kinase C iota	PRKCI	P41743	CHEMBL2598	Kinase	0	20 / 0
Alpha-1d adrenergic receptor	ADRA1D	P25100	CHEMBL223	Family A G protein-coupled receptor	0	1 / 34
Neuropeptide Y receptor type 5	NPY5R	Q15761	CHEMBL4561	Family A G protein-coupled receptor	0	1 / 30
Tyrosine-protein kinase JAK1	JAK1	P23458	CHEMBL2835	Kinase	0	12 / 0
Cytochrome P450 17A1	CYP17A1	P05093	CHEMBL3522	Cytochrome P450	0	43 / 0
Estrogen receptor alpha	ESR1	P03372	CHEMBL206	Nuclear receptor	0	54 / 59
Putative hydrolase RBBP9	RBBP9	O75884	CHEMBL1075121	Enzyme	0	0 / 1
Rho-associated protein kinase 2	ROCK2	O75116	CHEMBL2973	Kinase	0	16 / 0
Phosphodiesterase 10A	PDE10A	Q9Y233	CHEMBL4409	Phosphodiesterase	0	10 / 0
GABA-B receptor (by homology)	GABBR1	Q9UBS5	CHEMBL2064	Family C G protein-coupled receptor	0	4 / 0
Small conductance calcium-activated potassium channel protein 1	KCNN1	Q92952	CHEMBL2369	Voltage-gated ion channel	0	0 / 1
Small conductance calcium-activated potassium channel protein 3	KCNN3	Q9UGI6	CHEMBL3381	Voltage-gated ion channel	0	0 / 1
Small conductance calcium-activated potassium channel protein 2	KCNN2	Q9H2S1	CHEMBL4469	Voltage-gated ion channel	0	0 / 1
Voltage-gated L-type calcium channel alpha-1C subunit	CACNA1C	Q13936	CHEMBL1940	Voltage-gated ion channel	0	0 / 3
Beta-glucocerebrosidase	GBA	P04062	CHEMBL2179	Enzyme	0	0 / 9
C-C chemokine receptor type 5	CCR5	P51681	CHEMBL274	Family A G protein-coupled receptor	0	11 / 110
Glycine transporter 2	SLC6A5	Q9Y345	CHEMBL3060	Electrochemical transporter	0	0 / 11
Tyrosine-protein kinase JAK3	JAK3	P52333	CHEMBL2148	Kinase	0	15 / 0
Protein kinase C alpha	PRKCA	P17252	CHEMBL299	Kinase	0	0 / 3
Muscarinic acetylcholine receptor M3	CHRM3	P20309	CHEMBL245	Family A G protein-coupled receptor	0	29 / 110
Multidrug resistance-associated protein 1	ABCC1	P33527	CHEMBL3004	Primary active transporter	0	0 / 3
Solute carrier family 22 member 1	SLC22A1	O15245	CHEMBL5685	Electrochemical transporter	0	0 / 1
Translocator protein (by homology)	TSPO	P30536	CHEMBL5742	Membrane receptor	0	0 / 1
Metabotropic glutamate receptor 5	GRM5	P41594	CHEMBL3227	Family C G protein-coupled receptor	0	1 / 1
Lysine-specific histone demethylase 1	KDM1A	O60341	CHEMBL6136	Eraser	0	0 / 50
Epidermal growth factor receptor erbB1	EGFR	P00533	CHEMBL203	Kinase	0	6 / 6
DNA (cytosine-5)-methyltransferase 1 (by homology)	DNMT1	P26358	CHEMBL1993	Writer	0	3 / 0
Methionine aminopeptidase 1	METAP1	P53582	CHEMBL2474	Protease	0	1 / 0
LSD1/CoREST complex	RCOR1 KDM1A	Q9UKL0 O60341	CHEMBL3137262	Eraser	0	0 / 11
Vasopressin V1a receptor	AVPR1A	P37288	CHEMBL1889	Family A G protein-coupled receptor	0	2 / 0
Nitric-oxide synthase, brain	NOS1	P29475	CHEMBL3568	Enzyme	0	18 / 0
Beta-3 adrenergic receptor	ADRB3	P13945	CHEMBL246	Family A G protein-coupled receptor	0	18 / 18
MAP kinase p38 alpha	MAPK14	Q16539	CHEMBL260	Kinase	0	6 / 0
Rho-associated protein kinase 1	ROCK1	Q13464	CHEMBL3231	Kinase	0	6 / 0
MAP kinase p38 beta	MAPK11	Q15759	CHEMBL3961	Kinase	0	3 / 0

## Sheet: Caffeic acid.csv
Target	Common name	Uniprot ID	ChEMBL ID	Target Class	Probability*	Known actives (3D/2D)
Carbonic anhydrase II	CA2	P00918	CHEMBL205	Lyase	0.739304	23 / 13
Arachidonate 5-lipoxygenase	ALOX5	P09917	CHEMBL215	Oxidoreductase	0.739304	1 / 29
Carbonic anhydrase VII	CA7	P43166	CHEMBL2326	Lyase	0.739304	9 / 19
Carbonic anhydrase I	CA1	P00915	CHEMBL261	Lyase	0.739304	19 / 16
Carbonic anhydrase VI	CA6	P23280	CHEMBL3025	Lyase	0.739304	7 / 15
Matrix metalloproteinase 9	MMP9	P14780	CHEMBL321	Protease	0.739304	2 / 35
Carbonic anhydrase XII	CA12	O43570	CHEMBL3242	Lyase	0.739304	14 / 14
Matrix metalloproteinase 1	MMP1	P03956	CHEMBL332	Protease	0.739304	2 / 34
Matrix metalloproteinase 2	MMP2	P08253	CHEMBL333	Protease	0.739304	2 / 36
Protein-tyrosine phosphatase 1B	PTPN1	P18031	CHEMBL335	Phosphatase	0.739304	11 / 2
Carbonic anhydrase XIV	CA14	Q9ULX7	CHEMBL3510	Lyase	0.739304	8 / 18
Carbonic anhydrase IX	CA9	Q16790	CHEMBL3594	Lyase	0.739304	11 / 18
Carbonic anhydrase VB	CA5B	Q9Y2D0	CHEMBL3969	Lyase	0.739304	4 / 13
Carbonic anhydrase VA	CA5A	P35218	CHEMBL4789	Lyase	0.739304	5 / 14
Carbonic anhydrase III	CA3	P07451	CHEMBL2885	Lyase	0.212409	4 / 3
Aldose reductase	AKR1B1	P15121	CHEMBL1900	Enzyme	0.150924	9 / 35
Estrogen receptor beta	ESR2	Q92731	CHEMBL242	Nuclear receptor	0.150924	1 / 10
Carbonic anhydrase IV	CA4	P22748	CHEMBL3729	Lyase	0.150924	3 / 8
Aldo-keto reductase family 1 member B10	AKR1B10	O60218	CHEMBL5983	Enzyme	0.08057	0 / 18
Hydroxycarboxylic acid receptor 2	HCAR2	Q8TDS4	CHEMBL3785	Family A G protein-coupled receptor	0.08057	0 / 1
Macrophage migration inhibitory factor	MIF	P14174	CHEMBL2085	Enzyme	0.08057	1 / 1
Carbonic anhydrase XIII	CA13	Q8N1Q1	CHEMBL3912	Lyase	0.08057	4 / 10
Quinone reductase 2	NQO2	P16083	CHEMBL3959	Enzyme	0.0717872	0 / 17
Toll-like receptor 4 (by homology)	TLR4	O00206	CHEMBL5255	Toll-like and Il-1 receptors	0.0717872	0 / 20
Receptor protein-tyrosine kinase erbB-2	ERBB2	P04626	CHEMBL1824	Kinase	0.0717872	0 / 3
Estrogen receptor alpha	ESR1	P03372	CHEMBL206	Nuclear receptor	0.0717872	0 / 22
Norepinephrine transporter	SLC6A2	P23975	CHEMBL222	Electrochemical transporter	0.0717872	0 / 3
Transthyretin	TTR	P02766	CHEMBL3194	Secreted protein	0.0717872	0 / 5
MAP kinase ERK2	MAPK1	P28482	CHEMBL4040	Kinase	0.0717872	0 / 1
Aldo-keto-reductase family 1 member C3	AKR1C3	P42330	CHEMBL4681	Enzyme	0.0717872	0 / 19
Aldo-keto reductase family 1 member C4	AKR1C4	P17516	CHEMBL4999	Enzyme	0.0717872	0 / 1
Aldo-keto reductase family 1 member C2	AKR1C2	P52895	CHEMBL5847	Enzyme	0.0717872	0 / 1
Tyrosine-protein kinase SYK	SYK	P43405	CHEMBL2599	Kinase	0.0717872	0 / 1
Beta amyloid A4 protein	APP	P05067	CHEMBL2487	Membrane receptor	0.0717872	0 / 44
Epidermal growth factor receptor erbB1	EGFR	P00533	CHEMBL203	Kinase	0.0717872	3 / 38
Tyrosine-protein kinase FYN	FYN	P06241	CHEMBL1841	Kinase	0.0717872	2 / 2
Tyrosine-protein kinase LCK	LCK	P06239	CHEMBL258	Kinase	0.0717872	2 / 6
Cyclooxygenase-1	PTGS1	P23219	CHEMBL221	Oxidoreductase	0.0717872	1 / 20
PI3-kinase p110-beta subunit	PIK3CB	P42338	CHEMBL3145	Enzyme	0.0717872	0 / 1
Cytochrome P450 1A2	CYP1A2	P05177	CHEMBL3356	Cytochrome P450	0.0717872	0 / 5
Cytochrome P450 2C9	CYP2C9	P11712	CHEMBL3397	Cytochrome P450	0.0717872	0 / 3
Cytochrome P450 3A4	CYP3A4	P08684	CHEMBL340	Cytochrome P450	0.0717872	0 / 3
Cytochrome P450 2C19	CYP2C19	P33261	CHEMBL3622	Cytochrome P450	0.0717872	0 / 3
PI3-kinase p110-alpha subunit	PIK3CA	P42336	CHEMBL4005	Enzyme	0.0717872	0 / 1
Leukocyte elastase	ELANE	P08246	CHEMBL248	Protease	0.0717872	0 / 2
Coagulation factor VII/tissue factor	F3	P13726	CHEMBL4081	Surface antigen	0.0717872	0 / 9
11-beta-hydroxysteroid dehydrogenase 1	HSD11B1	P28845	CHEMBL4235	Enzyme	0.0717872	0 / 6
Nuclear factor erythroid 2-related factor 2	NFE2L2	Q16236	CHEMBL1075094	Unclassified protein	0.0717872	0 / 4
Signal transducer and activator of transcription 3	STAT3	P40763	CHEMBL4026	Transcription factor	0.0717872	0 / 1
Monoamine oxidase B	MAOB	P27338	CHEMBL2039	Oxidoreductase	0	1 / 17
Protein kinase C theta	PRKCQ	Q04759	CHEMBL3920	Kinase	0	0 / 3
Cyclooxygenase-2	PTGS2	P35354	CHEMBL230	Oxidoreductase	0	6 / 21
Nuclear factor NF-kappa-B p65 subunit	RELA	Q04206	CHEMBL5533	Transcription factor	0	0 / 10
Hepatocyte growth factor receptor	MET	P08581	CHEMBL3717	Kinase	0	0 / 19
Cyclin-dependent kinase 2/cyclin E1	CCNE1 CDK2	P24864 P24941	CHEMBL1907605	Kinase	0	0 / 1
Tubulin beta-1 chain	TUBB1	Q9H4B7	CHEMBL1915	Structural protein	0	0 / 19
Protein tyrosine kinase 2 beta	PTK2B	Q14289	CHEMBL5469	Kinase	0	0 / 1
C-terminal-binding protein 2	CTBP2	P56545	CHEMBL3797016	Unclassified protein	0	6 / 0
Low affinity neurotrophin receptor p75NTR	NGFR	P08138	CHEMBL4762	Membrane receptor	0	1 / 0
Progesterone receptor	PGR	P06401	CHEMBL208	Nuclear receptor	0	0 / 2
Thrombin	F2	P00734	CHEMBL204	Protease	0	9 / 0
Glutamate receptor ionotropic kainate 1	GRIK1	P39086	CHEMBL1918	Ligand-gated ion channel	0	17 / 0
Thiopurine S-methyltransferase	TPMT	P51580	CHEMBL2500	Enzyme	0	4 / 0
Leucine aminopeptidase	LAP3	P28838	CHEMBL3965	Protease	0	2 / 0
G protein-coupled receptor 44	PTGDR2	Q9Y5Y4	CHEMBL5071	Family A G protein-coupled receptor	0	1 / 0
Lysine-specific demethylase 4D-like	KDM4E	B2RXH2	CHEMBL1293226	Eraser	0	3 / 0
Cytochrome P450 1B1	CYP1B1	Q16678	CHEMBL4878	Cytochrome P450	0	0 / 25
Neprilysin	MME	P08473	CHEMBL1944	Protease	0	4 / 0
Transient receptor potential cation channel subfamily A member 1	TRPA1	O75762	CHEMBL6007	Voltage-gated ion channel	0	0 / 1
Fructose-1,6-bisphosphatase	FBP1	P09467	CHEMBL3975	Enzyme	0	8 / 0
Cytochrome P450 1A1	CYP1A1	P04798	CHEMBL2231	Cytochrome P450	0	0 / 9
Adenosine A1 receptor	ADORA1	P30542	CHEMBL226	Family A G protein-coupled receptor	0	0 / 2
Adenosine A2a receptor	ADORA2A	P29274	CHEMBL251	Family A G protein-coupled receptor	0	0 / 2
Adenosine A2b receptor	ADORA2B	P29275	CHEMBL255	Family A G protein-coupled receptor	0	0 / 1
Cyclin-dependent kinase 4/cyclin D1	CCND1 CDK4	P24385 P11802	CHEMBL1907601	Kinase	0	0 / 1
AMP deaminase 3	AMPD3	Q01432	CHEMBL2912	Enzyme	0	3 / 0
Arachidonate 15-lipoxygenase	ALOX15	P16050	CHEMBL2903	Enzyme	0	0 / 1
Protein kinase C epsilon	PRKCE	Q02156	CHEMBL3582	Kinase	0	0 / 2
Histone acetyltransferase p300	EP300	Q09472	CHEMBL3784	Writer	0	0 / 3
Nitric oxide synthase, inducible	NOS2	P35228	CHEMBL4481	Enzyme	0	0 / 3
Beta-secretase 1	BACE1	P56817	CHEMBL4822	Protease	0	0 / 56
Prostaglandin E synthase	PTGES	O14684	CHEMBL5658	Enzyme	0	0 / 16
Toll-like receptor (TLR7/TLR9)	TLR9	Q9NR96	CHEMBL5804	Toll-like and Il-1 receptors	0	0 / 3
Solute carrier family 13 member 5	SLC13A5	Q86YT5	CHEMBL3769293	Electrochemical transporter	0	8 / 0
Lysine-specific demethylase 4A	KDM4A	O75164	CHEMBL5896	Eraser	0	3 / 0
Endothelin-converting enzyme 1	ECE1	P42892	CHEMBL4791	Protease	0	3 / 0
GABA-B receptor (by homology)	GABBR1	Q9UBS5	CHEMBL2064	Family C G protein-coupled receptor	0	3 / 0
Angiotensin-converting enzyme	ACE	P12821	CHEMBL1808	Protease	0	2 / 0
Serine/threonine-protein kinase/endoribonuclease IRE1	ERN1	O75460	CHEMBL1163101	Enzyme	0	5 / 0
Glycogen synthase kinase-3 beta	GSK3B	P49841	CHEMBL262	Kinase	0	0 / 8
Telomerase reverse transcriptase	TERT	O14746	CHEMBL2916	Enzyme	0	0 / 2
Alpha-synuclein	SNCA	P37840	CHEMBL6152	Unclassified protein	0	0 / 3
Glutamate receptor ionotropic, AMPA 4	GRIA4	P48058	CHEMBL3190	Ligand-gated ion channel	0	3 / 0
Kynurenine 3-monooxygenase (by homology)	KMO	O15229	CHEMBL2145	Oxidoreductase	0	12 / 0
CDC7/DBF4 (Cell division cycle 7-related protein kinase/Activator of S phase kinase)	DBF4 CDC7	Q9UBU7 O00311	CHEMBL2111377	Kinase	0	1 / 0
T-cell protein-tyrosine phosphatase	PTPN2	P17706	CHEMBL3807	Phosphatase	0	1 / 0
DNA topoisomerase II alpha	TOP2A	P11388	CHEMBL1806	Isomerase	0	0 / 1
Poly [ADP-ribose] polymerase-1	PARP1	P09874	CHEMBL3105	Enzyme	0	3 / 0
Aldo-keto reductase family 1 member C1	AKR1C1	Q04828	CHEMBL5905	Enzyme	0	0 / 1
Glutamate carboxypeptidase II	FOLH1	Q04609	CHEMBL1892	Protease	0	6 / 0

[truncated: 59 more sheets: Cannabidiol.csv, Carnosol.csv, Chlorogenic acid.csv, Cryptochlorogenic acid.csv, Dendropanoxide.csv, Dextromethorphan.csv, Doxapram.csv, Epifriedelanol.csv, Eplerenone.csv, Ferulic Acid.csv, Formononetin.csv, Friedelin.csv, Gallic acid.csv, Hesperetin.csv, Hesperidin.csv, Hyperoside.csv, Isoorientin.csv, Isoquercetin.csv, Kaempferol-3-O-rutinoside.csv, Kaempferol.csv …]
